# Supplementary material for: DNA Barcode Goes Two-Dimensions: DNA QR Code Web Server
Source: PLoS One. 2012 May 4;7(5):e35146. doi: 10.1371/journal.pone.0035146 (PMC3344831; doi:10.1371/journal.pone.0035146)
Supplement: Table S3 — Sizes for 2D barcodes encoded from DNA sequences for ITS2. (XLS) [file pone.0035146.s004.xls]

## Sheet: Suppl_table3_ITS2
Table S3: Sizes for 2D barcodes encoded from DNA sequences for ITS2.
File name	Sequence length	Aztec_code	CodaBlock-F	Data_Matrix	PDF417	PDF417_Truncated	QR_code	QR_code_2005
refbc_100011_AF383951	551	56426	218742	83366	282266	243942	77162	77162
refbc_100011_DQ195780	154	21434	20914	175238	139554	21434	21434	21434
refbc_100160_AF218533	215	27122	30846	191458	159018	31486	31486	31486
refbc_100286_AY244521	221	27122	30846	191458	159018	31486	31486	31486
refbc_100299_AF285024	595	65474	227262	83366	301706	260742	77162	77162
refbc_100299_EU288645	223	27122	159102	30846	167622	139222	36170	36170
refbc_100299_GQ469861	222	27122	159102	30846	167622	139222	36170	36170
refbc_100300_AY242020	221	27122	159102	30846	167622	139222	31486	31486
refbc_100300_EU288647	224	27122	159102	30846	212698	176658	36170	36170
refbc_100310_AB292029	221	27122	159102	30846	167622	139222	31486	31486
refbc_100310_AF158922	253	31486	170462	30846	167622	139222	36170	36170
refbc_100310_AF158923	252	31486	170462	30846	167622	139222	36170	36170
refbc_100310_AF158924	253	31486	170462	30846	167622	139222	36170	36170
refbc_100310_AF158925	252	31486	170462	30846	167622	139222	36170	36170
refbc_100310_AF158926	253	31486	170462	30846	167622	139222	36170	36170
refbc_100310_AF158927	252	31486	170462	30846	167622	139222	36170	36170
refbc_100310_AF158928	253	31486	170462	30846	167622	139222	36170	36170
refbc_100310_AF158929	253	31486	170462	30846	167622	139222	36170	36170
refbc_100310_AF158930	253	31486	170462	30846	167622	139222	36170	36170
refbc_100310_AF158931	253	31486	30846	191458	159018	36170	36170	36170
refbc_100311_AB292030	220	27122	159102	30846	167622	139222	31486	31486
refbc_100311_AF158932	252	31486	170462	30846	167622	139222	36170	36170
refbc_100311_AF158933	252	31486	170462	30846	167622	139222	36170	36170
refbc_100314_AB292033	220	27122	159102	30846	167622	139222	31486	31486
refbc_100314_AF158939	252	31486	170462	30846	167622	139222	36170	36170
refbc_100314_AF158940	252	31486	170462	30846	205618	170778	36170	36170
refbc_100319_AB163529	252	31486	170462	30846	167622	139222	36170	36170
refbc_100319_AB163530	252	31486	170462	30846	205618	170778	36170	36170
refbc_100319_AB163531	252	31486	170462	30846	167622	139222	36170	36170
refbc_100319_AB163532	252	31486	170462	30846	167622	139222	36170	36170
refbc_100319_AB163533	252	31486	170462	30846	167622	139222	36170	36170
refbc_100319_AB163534	252	31486	170462	30846	167622	139222	36170	36170
refbc_100319_AB163535	252	31486	170462	30846	167622	139222	36170	36170
refbc_100319_AB163536	252	31486	170462	30846	167622	139222	36170	36170
refbc_100319_AB163537	252	31486	170462	30846	167622	139222	36170	36170
refbc_100319_AB163716	236	31486	159102	30846	167622	139222	36170	36170
refbc_100319_AB163717	236	31486	159102	30846	205618	170778	36170	36170
refbc_100319_AB163718	236	31486	159102	30846	167622	139222	36170	36170
refbc_100319_AB163719	236	31486	159102	30846	167622	139222	36170	36170
refbc_100319_AB163720	236	31486	159102	30846	167622	139222	36170	36170
refbc_100319_AB163721	236	31486	159102	30846	167622	139222	36170	36170
refbc_100319_AB492479	219	27122	159102	30846	167622	139222	31486	31486
refbc_100319_AB492480	219	27122	159102	30846	167622	139222	31486	31486
refbc_100319_AB492481	219	27122	159102	30846	167622	139222	31486	31486
refbc_100319_AB492482	219	27122	159102	30846	167622	139222	31486	31486
refbc_100319_AF158958	252	31486	170462	30846	167622	139222	36170	36170
refbc_100323_AB163499	252	31486	170462	30846	167622	139222	36170	36170
refbc_100323_AB163500	252	31486	170462	30846	167622	139222	36170	36170
refbc_100323_AB163501	252	31486	170462	30846	167622	139222	36170	36170
refbc_100323_AB163684	236	31486	159102	30846	212698	176658	36170	36170
refbc_100323_AB292040	219	27122	159102	30846	167622	139222	31486	31486
refbc_100323_AB492414	219	27122	159102	30846	212698	176658	31486	31486
refbc_100323_AB492415	219	27122	159102	30846	205618	170778	31486	31486
refbc_100323_AB492416	219	27122	159102	30846	167622	139222	31486	31486
refbc_100323_AB492417	219	27122	159102	30846	167622	139222	31486	31486
refbc_100323_AB492418	219	27122	159102	30846	167622	139222	31486	31486
refbc_100323_AB492419	219	27122	159102	30846	167622	139222	31486	31486
refbc_100323_AB492420	219	27122	159102	30846	167622	139222	31486	31486
refbc_100323_AB492421	219	27122	159102	30846	167622	139222	31486	31486
refbc_100323_AB492422	219	27122	159102	30846	167622	139222	31486	31486
refbc_100323_AB492423	219	27122	159102	30846	167622	139222	31486	31486
refbc_100323_AB492424	219	27122	159102	30846	167622	139222	31486	31486
refbc_100323_AB492425	219	27122	159102	30846	167622	164898	31486	31486
refbc_100323_AF158962	252	31486	170462	30846	167622	139222	36170	36170
refbc_100364_AJ243917	249	31486	170462	30846	167622	139222	36170	36170
refbc_100364_AY330704	273	31486	35490	210922	175238	41174	41174	41174
refbc_100364_AY330705	272	31486	170462	35490	184662	153422	41174	41174
refbc_100462_AJ277238	384	41174	187502	53906	210342	177298	54746	54746
refbc_100462_AY009800	273	31486	170462	35490	184662	153422	41174	41174
refbc_100462_AY693657	230	27122	159102	30846	167622	139222	36170	36170
refbc_100465_AY010300	238	31486	159102	30846	167622	139222	36170	36170
refbc_100465_DQ294852	267	31486	170462	35490	184662	153422	41174	41174
refbc_100465_DQ974256	259	31486	170462	30846	167622	139222	36170	36170
refbc_100465_DQ974257	259	31486	30846	191458	159018	36170	36170	36170
refbc_100465_DQ974258	259	31486	170462	30846	167622	139222	36170	36170
refbc_100465_DQ974259	259	31486	170462	30846	167622	139222	36170	36170
refbc_100465_DQ974260	259	31486	170462	30846	167622	139222	36170	36170
refbc_100465_DQ974261	259	31486	170462	30846	212698	176658	36170	36170
refbc_100465_DQ974262	259	31486	30846	191458	159018	36170	36170	36170
refbc_100465_DQ974263	259	31486	170462	30846	167622	139222	36170	36170
refbc_100465_DQ974264	259	31486	170462	30846	167622	139222	36170	36170
refbc_100465_DQ974265	259	31486	170462	30846	167622	139222	36170	36170
refbc_100465_DQ974266	259	31486	170462	30846	167622	139222	36170	36170
refbc_100465_DQ974267	259	31486	170462	30846	167622	139222	36170	36170
refbc_100465_DQ974268	259	31486	170462	30846	167622	139222	36170	36170
refbc_100465_DQ974269	259	31486	170462	30846	167622	139222	36170	36170
refbc_100465_DQ974270	259	31486	170462	30846	167622	139222	36170	36170
refbc_100465_DQ974271	259	31486	170462	30846	167622	139222	36170	36170
refbc_100465_DQ974272	259	31486	170462	30846	167622	139222	36170	36170
refbc_100465_DQ974273	259	31486	170462	30846	167622	139222	36170	36170
refbc_100465_DQ974274	259	31486	170462	30846	167622	139222	36170	36170
refbc_100465_DQ974275	259	31486	170462	30846	167622	139222	36170	36170
refbc_100465_DQ974276	259	31486	170462	30846	167622	139222	36170	36170
refbc_100465_DQ974277	259	31486	170462	30846	167622	139222	36170	36170
refbc_100465_DQ974278	259	31486	170462	30846	167622	139222	36170	36170
refbc_100465_DQ974279	259	31486	170462	30846	205618	170778	36170	36170
refbc_100465_DQ974280	259	31486	170462	30846	167622	139222	36170	36170
refbc_100465_DQ974281	259	31486	170462	30846	167622	164898	36170	36170
refbc_100465_DQ974282	259	31486	170462	30846	205618	170778	36170	36170
refbc_100465_DQ974283	259	31486	170462	30846	167622	139222	36170	36170
refbc_100465_DQ974284	259	31486	170462	30846	205618	170778	36170	36170
refbc_100465_DQ974285	259	31486	170462	30846	167622	139222	36170	36170
refbc_100465_DQ974286	259	31486	170462	30846	167622	139222	36170	36170
refbc_100465_DQ974287	259	31486	170462	30846	212698	176658	36170	36170
refbc_100465_DQ974288	259	31486	170462	30846	167622	164898	36170	36170
refbc_100465_DQ974289	259	31486	170462	30846	167622	139222	36170	36170
refbc_100465_DQ974290	259	31486	170462	30846	167622	139222	36170	36170
refbc_100465_DQ974291	259	31486	170462	30846	167622	139222	36170	36170
refbc_100465_DQ974292	259	31486	170462	30846	167622	139222	36170	36170
refbc_100465_DQ974293	259	31486	170462	30846	167622	139222	36170	36170
refbc_100465_DQ974294	259	31486	170462	30846	212698	176658	36170	36170
refbc_100465_DQ974295	259	31486	170462	30846	205618	170778	36170	36170
refbc_100465_DQ974296	259	31486	170462	30846	167622	139222	36170	36170
refbc_100465_DQ974297	259	31486	170462	30846	167622	139222	36170	36170
refbc_100465_DQ974298	259	31486	170462	30846	167622	139222	36170	36170
refbc_100465_DQ974299	259	31486	170462	30846	167622	139222	36170	36170
refbc_100465_DQ974300	260	31486	170462	35490	205618	170778	36170	36170
refbc_100465_DQ974301	259	31486	170462	30846	167622	139222	36170	36170
refbc_100465_DQ974302	259	31486	170462	30846	167622	139222	36170	36170
refbc_100465_DQ974303	259	31486	170462	30846	167622	139222	36170	36170
refbc_100465_DQ974304	259	31486	170462	30846	167622	139222	36170	36170
refbc_100465_DQ974305	259	31486	170462	30846	167622	139222	36170	36170
refbc_100465_DQ974306	259	31486	170462	30846	205618	170778	36170	36170
refbc_100465_DQ974307	259	31486	170462	30846	167622	139222	36170	36170
refbc_100465_DQ974308	259	31486	170462	30846	167622	139222	36170	36170
refbc_100465_DQ974309	259	31486	170462	30846	167622	139222	36170	36170
refbc_100465_DQ974310	259	31486	170462	30846	167622	139222	36170	36170
refbc_100465_DQ974311	259	31486	170462	30846	167622	139222	36170	36170
refbc_100465_DQ974312	259	31486	170462	30846	167622	139222	36170	36170
refbc_100465_DQ974313	259	31486	170462	30846	167622	139222	36170	36170
refbc_100465_DQ974314	259	31486	170462	30846	167622	139222	36170	36170
refbc_100465_DQ974315	259	31486	170462	30846	212698	176658	36170	36170
refbc_100465_DQ974316	259	31486	170462	30846	167622	139222	36170	36170
refbc_100465_DQ974317	259	31486	170462	30846	167622	139222	36170	36170
refbc_100465_DQ974318	259	31486	170462	30846	167622	139222	36170	36170
refbc_100465_DQ974319	259	31486	170462	30846	167622	139222	36170	36170
refbc_100465_DQ974320	259	31486	170462	30846	167622	139222	36170	36170
refbc_100465_DQ974321	259	31486	170462	30846	167622	139222	36170	36170
refbc_100465_DQ974322	259	31486	170462	30846	167622	139222	36170	36170
refbc_100465_DQ974323	259	31486	170462	30846	205618	170778	36170	36170
refbc_100465_DQ974324	259	31486	170462	30846	167622	139222	36170	36170
refbc_100465_DQ974325	259	31486	170462	30846	205618	170778	36170	36170
refbc_100465_DQ974326	259	31486	170462	30846	212698	176658	36170	36170
refbc_100465_DQ974327	259	31486	170462	30846	167622	139222	36170	36170
refbc_100465_DQ974328	259	31486	170462	30846	167622	139222	36170	36170
refbc_100465_DQ974329	259	31486	170462	30846	212698	176658	36170	36170
refbc_100465_DQ974330	259	31486	170462	30846	167622	139222	36170	36170
refbc_100465_DQ974331	259	31486	170462	30846	212698	176658	36170	36170
refbc_100465_DQ974332	259	31486	170462	30846	167622	139222	36170	36170
refbc_100465_DQ974333	259	31486	170462	30846	167622	139222	36170	36170
refbc_100465_DQ974334	259	31486	170462	30846	167622	139222	36170	36170
refbc_100465_DQ974335	259	31486	170462	30846	205618	170778	36170	36170
refbc_100465_DQ974336	259	31486	170462	30846	167622	139222	36170	36170
refbc_100465_DQ974337	259	31486	170462	30846	167622	139222	36170	36170
refbc_100465_DQ974338	259	31486	170462	30846	167622	139222	36170	36170
refbc_100465_DQ974339	259	31486	170462	30846	167622	139222	36170	36170
refbc_100465_DQ974340	259	31486	170462	30846	167622	139222	36170	36170
refbc_100465_DQ974341	259	31486	170462	30846	167622	139222	36170	36170
refbc_100465_DQ974342	259	31486	170462	30846	167622	164898	36170	36170
refbc_100465_DQ974343	259	31486	170462	30846	167622	139222	36170	36170
refbc_100465_DQ974344	259	31486	170462	30846	167622	139222	36170	36170
refbc_100465_DQ974345	259	31486	170462	30846	167622	139222	36170	36170
refbc_100465_DQ974346	259	31486	170462	30846	167622	139222	36170	36170
refbc_100465_DQ974347	259	31486	170462	30846	167622	139222	36170	36170
refbc_100465_DQ974348	259	31486	170462	30846	205618	170778	36170	36170
refbc_100465_DQ974349	259	31486	170462	30846	167622	139222	36170	36170
refbc_100465_DQ974350	259	31486	170462	30846	167622	139222	36170	36170
refbc_100465_DQ974351	259	31486	170462	30846	167622	139222	36170	36170
refbc_100465_DQ974352	259	31486	170462	30846	205618	170778	36170	36170
refbc_100465_DQ974353	259	31486	170462	30846	167622	139222	36170	36170
refbc_100465_DQ974354	259	31486	170462	30846	167622	139222	36170	36170
refbc_100465_DQ974355	259	31486	170462	30846	167622	139222	36170	36170
refbc_100465_DQ974356	259	31486	170462	30846	167622	139222	36170	36170
refbc_100465_DQ974357	259	31486	170462	30846	167622	139222	36170	36170
refbc_100465_DQ974358	259	31486	170462	30846	167622	139222	36170	36170
refbc_100465_DQ974359	259	31486	170462	30846	167622	139222	36170	36170
refbc_100465_DQ974360	259	31486	170462	30846	167622	139222	36170	36170
refbc_100465_DQ974361	259	31486	170462	30846	167622	139222	36170	36170
refbc_100465_DQ974362	259	31486	170462	30846	167622	139222	36170	36170
refbc_100465_DQ974363	259	31486	170462	30846	167622	139222	36170	36170
refbc_100465_DQ974364	259	31486	170462	30846	167622	139222	36170	36170
refbc_100465_DQ974365	259	31486	170462	30846	167622	139222	36170	36170
refbc_100465_DQ974366	259	31486	170462	30846	167622	139222	36170	36170
refbc_100465_DQ974367	259	31486	170462	30846	167622	139222	36170	36170
refbc_100465_DQ974368	259	31486	170462	30846	167622	139222	36170	36170
refbc_100465_DQ974369	259	31486	170462	30846	167622	139222	36170	36170
refbc_100465_DQ974370	259	31486	170462	30846	167622	139222	36170	36170
refbc_100528_EU850024	220	27122	159102	30846	212698	176658	31486	31486
refbc_100528_EU850025	220	27122	159102	30846	167622	139222	31486	31486
refbc_100528_EU850033	209	27122	159102	24758	167622	139222	31486	31486
refbc_100549_AF165384	227	27122	159102	30846	167622	139222	36170	36170
refbc_100549_EF545653	228	27122	159102	30846	167622	139222	36170	36170
refbc_100567_AF165403	233	27122	159102	30846	167622	139222	36170	36170
refbc_100567_AY063584	187	21434	150582	24758	167622	139222	31486	31486
refbc_100575_AF165411	236	31486	159102	30846	205618	170778	36170	36170
refbc_100575_AY063572	229	27122	159102	30846	167622	139222	36170	36170
refbc_100579_AF165415	238	31486	159102	30846	167622	139222	36170	36170
refbc_100579_AY063578	232	27122	159102	30846	167622	139222	36170	36170
refbc_100756_AF173216	542	56426	218742	66394	272546	235542	77162	77162
refbc_100756_AF506459	212	27122	159102	24758	167622	139222	31486	31486
refbc_100756_AY534582	203	27122	159102	24758	167622	139222	31486	31486
refbc_100756_AY534584	214	27122	159102	24758	167622	139222	31486	31486
refbc_100756_EU784263	543	56426	218742	66394	272546	235542	77162	77162
refbc_100770_AY242054	220	27122	159102	30846	167622	139222	31486	31486
refbc_100786_AJ698478	277	31486	170462	35490	184662	153422	41174	41174
refbc_100786_DQ257332	278	31486	170462	35490	184662	153422	41174	41174
refbc_100786_DQ257333	279	31486	170462	35490	184662	181718	41174	41174
refbc_100786_DQ257334	278	31486	170462	35490	184662	153422	41174	41174
refbc_100786_EF080997	277	31486	170462	35490	184662	153422	41174	41174
refbc_100786_EF080998	277	31486	170462	35490	184662	153422	41174	41174
refbc_100786_GQ265899	277	31486	170462	35490	184662	153422	41174	41174
refbc_100791_AJ389112	213	27122	159102	24758	167622	139222	31486	31486
refbc_100791_AJ389114	213	27122	159102	24758	167622	139222	31486	31486
refbc_100791_AJ389116	216	27122	159102	30846	167622	139222	31486	31486
refbc_100791_AJ389118	212	27122	159102	24758	167622	139222	31486	31486
refbc_100791_AJ389120	214	27122	159102	24758	167622	139222	31486	31486
refbc_100792_AJ389122	214	27122	159102	24758	167622	139222	31486	31486
refbc_100792_AJ389124	214	27122	159102	24758	167622	139222	31486	31486
refbc_100792_FM956464	215	27122	159102	30846	167622	139222	31486	31486
refbc_100794_AJ389128	213	27122	159102	24758	167622	139222	31486	31486
refbc_100794_FM999034	214	27122	159102	24758	167622	139222	31486	31486
refbc_100794_FM999035	214	27122	159102	24758	167622	139222	31486	31486
refbc_100794_FM999036	214	27122	159102	24758	167622	139222	31486	31486
refbc_100794_FM999037	196	27122	150582	24758	167622	139222	31486	31486
refbc_100794_FM999038	214	27122	159102	24758	167622	139222	31486	31486
refbc_100794_FM999040	214	27122	159102	24758	167622	139222	31486	31486
refbc_100794_FM999041	214	27122	159102	24758	167622	139222	31486	31486
refbc_100794_FM999042	205	27122	159102	24758	167622	139222	31486	31486
refbc_100795_AJ389130	215	27122	159102	30846	205618	170778	31486	31486
refbc_100795_AJ389132	211	27122	159102	24758	167622	139222	31486	31486
refbc_100797_AJ389098	213	27122	159102	24758	167622	164898	31486	31486
refbc_100797_AJ389100	212	27122	159102	24758	167622	139222	31486	31486
refbc_100797_AJ389104	213	27122	159102	24758	167622	139222	31486	31486
refbc_100802_AJ389144	213	27122	159102	24758	167622	139222	31486	31486
refbc_100802_AJ389146	213	27122	159102	24758	167622	139222	31486	31486
refbc_100802_AJ389148	215	27122	159102	30846	167622	164898	31486	31486
refbc_100802_FM956465	215	27122	159102	30846	167622	139222	31486	31486
refbc_100803_AJ389150	213	27122	159102	24758	167622	139222	31486	31486
refbc_100803_AJ389152	214	27122	159102	24758	167622	139222	31486	31486
refbc_100803_AJ389154	207	27122	159102	24758	167622	139222	31486	31486
refbc_100810_AJ389166	214	27122	159102	24758	167622	139222	31486	31486
refbc_100810_DQ539598	582	65474	227262	83366	291986	252342	77162	77162
refbc_100810_FM179414	214	27122	159102	24758	167622	139222	31486	31486
refbc_100812_AJ389158	214	27122	159102	24758	167622	139222	31486	31486
refbc_100812_AJ389160	211	27122	159102	24758	205618	170778	31486	31486
refbc_100812_AJ389162	213	27122	159102	24758	167622	139222	31486	31486
refbc_100812_FM179430	213	27122	159102	24758	167622	139222	31486	31486
refbc_100812_FM956102	212	27122	159102	24758	167622	139222	31486	31486
refbc_100861_AY353901	331	36170	178982	53906	198862	167622	48942	48942
refbc_100861_AY353902	331	36170	178982	53906	198862	167622	48942	48942
refbc_100861_AY353903	331	36170	178982	53906	198862	167622	48942	48942
refbc_100861_AY353904	331	36170	178982	53906	198862	167622	48942	48942
refbc_100861_AY353905	331	36170	178982	53906	198862	198538	48942	48942
refbc_100861_AY353906	331	36170	178982	53906	198862	167622	48942	48942
refbc_100861_AY353907	331	36170	178982	53906	198862	167622	48942	48942
refbc_100861_AY353908	331	36170	178982	53906	198862	167622	48942	48942
refbc_100861_AY353909	331	36170	178982	53906	198862	167622	48942	48942
refbc_100861_AY647190	332	36170	178982	53906	252342	212698	48942	48942
refbc_100861_FM999225	325	36170	178982	53906	198862	167622	48942	48942
refbc_100861_FM999226	325	36170	178982	53906	198862	167622	48942	48942
refbc_100913_AB030332	208	27122	159102	24758	167622	139222	31486	31486
refbc_100913_AB030333	207	27122	159102	24758	167622	139222	31486	31486
refbc_100913_AB030334	207	27122	159102	24758	205618	170778	31486	31486
refbc_100913_AB030335	207	27122	159102	24758	167622	139222	31486	31486
refbc_100951_AB032668	221	27122	159102	30846	167622	139222	31486	31486
refbc_100951_AB051026	221	27122	159102	30846	167622	139222	31486	31486
refbc_100951_AB051037	221	27122	159102	30846	167622	164898	31486	31486
refbc_100951_AB051038	221	27122	159102	30846	212698	176658	31486	31486
refbc_100951_AB051039	221	27122	159102	30846	167622	139222	31486	31486
refbc_100951_AB051040	221	27122	159102	30846	167622	139222	31486	31486
refbc_100951_AB051041	221	27122	159102	30846	167622	139222	31486	31486
refbc_100951_AB051042	221	27122	30846	191458	159018	31486	31486	31486
refbc_100951_AB051043	221	27122	159102	30846	167622	139222	31486	31486
refbc_100951_AB051044	221	27122	159102	30846	167622	139222	31486	31486
refbc_100951_AF218972	406	41174	198862	53906	227142	191458	54746	54746
refbc_100951_AF219002	406	41174	53906	227142	191458	54746	54746	54746
refbc_100951_AY382336	406	41174	198862	53906	227142	191458	54746	54746
refbc_100951_EU812229	539	56426	218742	66394	272546	235542	77162	77162
refbc_100951_EU839451	443	48942	198862	66394	234362	203122	60870	60870
refbc_101000_EU652350	450	48942	207382	66394	261362	226522	60870	60870
refbc_101000_EU837207	570	65474	83366	282266	243942	77162	77162	77162
refbc_101014_AF163499	209	27122	159102	24758	167622	139222	31486	31486
refbc_101014_AF163500	209	27122	159102	24758	167622	139222	31486	31486
refbc_101014_AM114833	160	21434	139222	20914	153422	122182	27122	27122
refbc_101014_AM114834	160	21434	139222	20914	153422	122182	27122	27122
refbc_101014_GQ476741	184	21434	150582	24758	167622	139222	31486	31486
refbc_101014_GQ476742	184	21434	150582	24758	167622	139222	31486	31486
refbc_101105_GU244499	203	27122	159102	24758	167622	139222	31486	31486
refbc_101123_AY829473	287	31486	178982	35490	184662	153422	41174	41174
refbc_101123_DQ058412	297	36170	178982	35490	184662	153422	41174	41174
refbc_101123_FJ160955	296	36170	178982	35490	184662	153422	41174	41174
refbc_101123_FJ160956	297	36170	178982	35490	184662	181718	41174	41174
refbc_101193_AY006362	221	27122	159102	30846	212698	176658	31486	31486
refbc_101193_FJ011739	221	27122	159102	30846	167622	139222	31486	31486
refbc_101594_AF165844	219	27122	159102	30846	167622	139222	31486	31486
refbc_101594_AY117465	219	27122	159102	30846	167622	164898	31486	31486
refbc_101595_AF165838	219	27122	30846	191458	159018	31486	31486	31486
refbc_101595_AY117441	219	27122	159102	30846	167622	139222	31486	31486
refbc_101601_AF165840	219	27122	30846	191458	159018	31486	31486	31486
refbc_101601_AY117447	219	27122	159102	30846	167622	139222	31486	31486
refbc_101607_AY926288	292	36170	178982	35490	184662	153422	41174	41174
refbc_101729_AF200590	245	31486	170462	30846	167622	139222	36170	36170
refbc_101729_EF590777	301	36170	178982	35490	184662	153422	41174	41174
refbc_101729_FJ394704	269	31486	170462	35490	184662	153422	41174	41174
refbc_101744_AF478945	205	27122	159102	24758	167622	139222	31486	31486
refbc_101777_AF163433	215	27122	159102	30846	205618	170778	31486	31486
refbc_101777_AF163434	215	27122	159102	30846	167622	139222	31486	31486
refbc_101846_AF115833	277	31486	170462	35490	184662	153422	41174	41174
refbc_101846_AF115834	277	31486	170462	35490	184662	153422	41174	41174
refbc_101846_AM085521	272	31486	170462	35490	184662	153422	41174	41174
refbc_101847_AF115837	265	31486	170462	35490	184662	153422	41174	41174
refbc_101847_AF115838	296	36170	178982	35490	184662	153422	41174	41174
refbc_101847_AF115839	296	36170	35490	210922	175238	41174	41174	41174
refbc_101943_AF169998	188	27122	150582	24758	205618	170778	31486	31486
refbc_101943_AF170012	188	27122	150582	24758	167622	139222	31486	31486
refbc_101950_AF170459	184	21434	150582	24758	205618	170778	31486	31486
refbc_101952_AF170461	181	21434	150582	24758	153422	122182	31486	31486
refbc_101952_AF170462	181	21434	150582	24758	153422	122182	31486	31486
refbc_101953_AF172290	222	27122	159102	30846	167622	139222	36170	36170
refbc_101953_AF432471	225	27122	159102	30846	167622	139222	36170	36170
refbc_101953_AF432472	225	27122	159102	30846	212698	176658	36170	36170
refbc_101953_AF432473	225	27122	159102	30846	167622	139222	36170	36170
refbc_101953_AF432474	225	27122	159102	30846	167622	139222	36170	36170
refbc_101975_AF172732	209	27122	24758	191458	159018	31486	31486	31486
refbc_101975_AM234141	212	27122	159102	24758	167622	139222	31486	31486
refbc_101993_AY101863	192	27122	150582	24758	205618	170778	31486	31486
refbc_101993_EF590795	301	36170	35490	210922	175238	41174	41174	41174
refbc_102107_AF179497	305	36170	178982	53906	184662	153422	41174	41174
refbc_102107_AF185616	240	31486	159102	30846	212698	176658	36170	36170
refbc_102107_AF318728	277	31486	170462	35490	184662	181718	41174	41174
refbc_102107_EF211075	312	36170	178982	53906	184662	153422	48942	48942
refbc_102107_EF523482	245	31486	170462	30846	167622	139222	36170	36170
refbc_102107_EF523483	245	31486	170462	30846	167622	139222	36170	36170
refbc_102107_EF523484	240	31486	159102	30846	167622	139222	36170	36170
refbc_102107_EF523485	240	31486	159102	30846	205618	170778	36170	36170
refbc_102107_EF523486	240	31486	159102	30846	167622	139222	36170	36170
refbc_102107_EF523487	240	31486	30846	191458	159018	36170	36170	36170
refbc_102107_EF523488	241	31486	170462	30846	167622	139222	36170	36170
refbc_102107_EF523489	241	31486	170462	30846	167622	139222	36170	36170
refbc_102107_EF523490	241	31486	170462	30846	167622	139222	36170	36170
refbc_102107_EF523491	241	31486	170462	30846	167622	139222	36170	36170
refbc_102107_EF523492	241	31486	170462	30846	205618	170778	36170	36170
refbc_102107_EF523493	240	31486	159102	30846	167622	139222	36170	36170
refbc_102107_EF529435	245	31486	170462	30846	167622	139222	36170	36170
refbc_102107_EF529436	240	31486	159102	30846	167622	139222	36170	36170
refbc_102107_EU334746	241	31486	170462	30846	167622	139222	36170	36170
refbc_102135_AY225472	419	48942	198862	66394	227142	191458	54746	54746
refbc_102135_AY225473	419	48942	198862	66394	227142	191458	54746	54746
refbc_102135_AY225474	419	48942	198862	66394	243942	205618	54746	54746
refbc_102135_AY225475	419	48942	66394	227142	191458	54746	54746	54746
refbc_102135_AY225476	419	48942	198862	66394	227142	191458	54746	54746
refbc_102135_AY225477	419	48942	198862	66394	227142	191458	54746	54746
refbc_102135_AY225478	419	48942	198862	66394	227142	191458	54746	54746
refbc_102135_AY225479	419	48942	198862	66394	227142	191458	54746	54746
refbc_102135_AY225480	419	48942	198862	66394	227142	191458	54746	54746
refbc_102135_AY225481	419	48942	198862	66394	227142	191458	54746	54746
refbc_102135_AY225482	419	48942	198862	66394	227142	191458	54746	54746
refbc_102135_AY374984	419	48942	198862	66394	227142	191458	54746	54746
refbc_102135_DQ885374	420	48942	198862	66394	227142	191458	60870	60870
refbc_102135_DQ885375	420	48942	198862	66394	227142	191458	60870	60870
refbc_102136_AY198230	423	48942	198862	66394	225362	195322	60870	60870
refbc_102136_AY225471	423	48942	198862	66394	225362	195322	60870	60870
refbc_102163_AF174635	206	27122	159102	24758	167622	139222	31486	31486
refbc_102163_AF176381	206	27122	159102	24758	167622	139222	31486	31486
refbc_102163_AF176392	207	27122	159102	24758	167622	139222	31486	31486
refbc_102163_AF176393	207	27122	159102	24758	167622	139222	31486	31486
refbc_102163_AF176394	207	27122	159102	24758	205618	170778	31486	31486
refbc_102211_GQ183037	593	65474	83366	291986	252342	77162	77162	77162
refbc_102211_GQ434424	240	31486	159102	30846	167622	139222	36170	36170
refbc_102594_AY731283	596	65474	227262	83366	301706	260742	77162	77162
refbc_102594_AY880241	202	27122	159102	24758	205618	170778	31486	31486
refbc_102594_EU677208	211	27122	159102	24758	167622	139222	31486	31486
refbc_102594_EU677209	211	27122	159102	24758	167622	139222	31486	31486
refbc_102595_AY731268	596	65474	227262	83366	301706	260742	77162	77162
refbc_102595_AY880239	205	27122	159102	24758	167622	139222	31486	31486
refbc_102595_FJ487612	202	27122	159102	24758	167622	139222	31486	31486
refbc_102596_AY731276	596	65474	227262	83366	301706	260742	77162	77162
refbc_102596_AY880238	206	27122	159102	24758	167622	139222	31486	31486
refbc_102596_EU677237	211	27122	159102	24758	167622	139222	31486	31486
refbc_102596_EU677238	211	27122	159102	24758	167622	139222	31486	31486
refbc_102596_FJ648327	221	27122	159102	30846	167622	139222	31486	31486
refbc_102597_AY731266	591	65474	227262	83366	291986	252342	77162	77162
refbc_102597_EU677243	211	27122	159102	24758	167622	139222	31486	31486
refbc_102597_EU677244	211	27122	159102	24758	167622	139222	31486	31486
refbc_102597_EU677245	211	27122	159102	24758	167622	139222	31486	31486
refbc_102597_EU677246	211	27122	159102	24758	167622	139222	31486	31486
refbc_102601_AY731278	597	65474	227262	83366	301706	260742	77162	77162
refbc_102601_EU677214	211	27122	159102	24758	167622	139222	31486	31486
refbc_102601_EU677215	211	27122	159102	24758	167622	139222	31486	31486
refbc_102689_AF174616	222	27122	159102	30846	167622	139222	36170	36170
refbc_102689_AY383430	231	27122	159102	30846	167622	139222	36170	36170
refbc_102691_AF174617	231	27122	159102	30846	167622	139222	36170	36170
refbc_102691_AF176383	150	21434	139222	20914	188198	149874	21434	21434
refbc_102691_AF176415	215	27122	159102	30846	167622	139222	31486	31486
refbc_102691_AF176416	215	27122	159102	30846	167622	139222	31486	31486
refbc_102691_AM408079	234	27122	159102	30846	167622	139222	36170	36170
refbc_102695_AF174623	207	27122	159102	24758	167622	139222	31486	31486
refbc_102695_EU314891	205	27122	159102	24758	167622	139222	31486	31486
refbc_102695_EU314892	205	27122	159102	24758	167622	139222	31486	31486
refbc_102698_AF174631	208	27122	159102	24758	167622	139222	31486	31486
refbc_102698_AF174632	208	27122	159102	24758	167622	139222	31486	31486
refbc_102699_AF174636	206	27122	159102	24758	167622	139222	31486	31486
refbc_102699_AY456171	595	65474	227262	83366	301706	260742	77162	77162
refbc_102714_AF087624	236	31486	159102	30846	167622	164898	36170	36170
refbc_102714_AF504547	233	27122	159102	30846	205618	170778	36170	36170
refbc_102764_AB032041	354	41174	187502	53906	201942	170218	48942	48942
refbc_102764_FJ395158	227	27122	159102	30846	167622	139222	36170	36170
refbc_102768_DQ236200	212	27122	159102	24758	167622	139222	31486	31486
refbc_102768_EU646468	212	27122	159102	24758	167622	139222	31486	31486
refbc_102768_EU646469	212	27122	159102	24758	167622	139222	31486	31486
refbc_102768_EU646470	212	27122	159102	24758	167622	139222	31486	31486
refbc_102768_EU646471	212	27122	159102	24758	167622	139222	31486	31486
refbc_102768_EU646472	212	27122	159102	24758	167622	139222	31486	31486
refbc_102768_EU646473	212	27122	159102	24758	167622	139222	31486	31486
refbc_102768_EU646474	212	27122	159102	24758	167622	139222	31486	31486
refbc_102768_EU646475	212	27122	159102	24758	167622	139222	31486	31486
refbc_102768_EU646476	212	27122	159102	24758	167622	139222	31486	31486
refbc_102768_EU646477	212	27122	24758	191458	159018	31486	31486	31486
refbc_102768_EU646478	212	27122	159102	24758	167622	164898	31486	31486
refbc_102768_EU646479	212	27122	159102	24758	167622	139222	31486	31486
refbc_102768_EU646480	212	27122	159102	24758	167622	139222	31486	31486
refbc_102768_EU646481	212	27122	159102	24758	167622	139222	31486	31486
refbc_102768_EU646482	212	27122	159102	24758	167622	139222	31486	31486
refbc_102768_EU646483	212	27122	159102	24758	167622	139222	31486	31486
refbc_102768_EU646484	212	27122	159102	24758	167622	139222	31486	31486
refbc_102768_EU646485	212	27122	159102	24758	167622	139222	31486	31486
refbc_102768_EU646486	212	27122	159102	24758	167622	139222	31486	31486
refbc_102768_EU646487	212	27122	159102	24758	167622	139222	31486	31486
refbc_102768_EU646488	212	27122	159102	24758	205618	170778	31486	31486
refbc_102768_EU646489	212	27122	159102	24758	167622	139222	31486	31486
refbc_102768_EU646490	212	27122	159102	24758	167622	139222	31486	31486
refbc_102768_EU646491	212	27122	159102	24758	167622	139222	31486	31486
refbc_102768_EU646492	212	27122	159102	24758	167622	139222	31486	31486
refbc_102768_EU646493	212	27122	159102	24758	212698	176658	31486	31486
refbc_102768_EU646494	212	27122	159102	24758	167622	139222	31486	31486
refbc_102771_AB032042	211	27122	159102	24758	167622	139222	31486	31486
refbc_102771_DQ415733	212	27122	159102	24758	167622	139222	31486	31486
refbc_102774_AB032046	211	27122	159102	24758	167622	139222	31486	31486
refbc_102774_DQ236177	212	27122	159102	24758	212698	176658	31486	31486
refbc_102776_AB032047	211	27122	159102	24758	167622	139222	31486	31486
refbc_102776_DQ415739	212	27122	159102	24758	167622	139222	31486	31486
refbc_102778_AB032048	210	27122	159102	24758	167622	139222	31486	31486
refbc_102778_DQ236192	212	27122	159102	24758	167622	139222	31486	31486
refbc_102778_DQ236193	212	27122	159102	24758	167622	139222	31486	31486
refbc_102778_DQ236194	212	27122	159102	24758	167622	139222	31486	31486
refbc_102778_DQ236195	212	27122	159102	24758	167622	139222	31486	31486
refbc_102778_DQ236196	212	27122	159102	24758	205618	170778	31486	31486
refbc_102778_DQ236197	212	27122	159102	24758	167622	139222	31486	31486
refbc_103032_AF183432	268	31486	170462	35490	184662	153422	41174	41174
refbc_103032_AY331470	274	31486	35490	210922	175238	41174	41174	41174
refbc_103385_AF218389	183	21434	150582	24758	167622	139222	31486	31486
refbc_103385_AF454428	218	27122	30846	191458	159018	31486	31486	31486
refbc_103385_AF506405	186	21434	24758	191458	159018	31486	31486	31486
refbc_103385_AM981216	233	27122	159102	30846	167622	139222	36170	36170
refbc_103385_AY781245	508	56426	207382	66394	261362	226522	67314	67314
refbc_103385_EU249343	184	21434	150582	24758	212698	176658	31486	31486
refbc_103385_EU249344	184	21434	150582	24758	167622	139222	31486	31486
refbc_103385_FJ040860	511	56426	218742	66394	261362	226522	67314	67314
refbc_103385_FJ903375	597	65474	227262	83366	301706	260742	77162	77162
refbc_103385_FJ903381	592	65474	227262	83366	291986	252342	77162	77162
refbc_103430_AF176970	589	65474	227262	83366	291986	252342	77162	77162
refbc_103430_AF176971	589	65474	227262	83366	291986	252342	77162	77162
refbc_103430_AF176972	589	65474	227262	83366	291986	252342	77162	77162
refbc_103430_AF176973	589	65474	227262	83366	291986	252342	77162	77162
refbc_103430_AF176974	589	65474	227262	83366	291986	252342	77162	77162
refbc_103430_AF176975	589	65474	83366	291986	252342	77162	77162	77162
refbc_103430_AM749937	192	27122	24758	191458	159018	31486	31486	31486
refbc_103430_AY354238	487	56426	207382	66394	252362	218722	67314	67314
refbc_103430_FJ205455	597	65474	227262	83366	301706	260742	77162	77162
refbc_103430_GU062261	504	56426	207382	66394	261362	226522	67314	67314
refbc_103488_AY040457	200	27122	159102	24758	167622	139222	31486	31486
refbc_103489_AY040458	201	27122	159102	24758	167622	139222	31486	31486
refbc_103527_AF167250	211	27122	159102	24758	167622	139222	31486	31486
refbc_103527_AF167251	216	27122	159102	30846	167622	139222	31486	31486
refbc_103534_AF167200	217	27122	159102	30846	167622	139222	31486	31486
refbc_103534_AF167201	217	27122	30846	191458	159018	31486	31486	31486
refbc_103534_AF167202	217	27122	159102	30846	167622	139222	31486	31486
refbc_103540_AF167246	218	27122	159102	30846	167622	139222	31486	31486
refbc_103540_AF167247	218	27122	159102	30846	167622	139222	31486	31486
refbc_103540_AF167248	216	27122	159102	30846	167622	139222	31486	31486
refbc_103540_AF167249	216	27122	159102	30846	167622	139222	31486	31486
refbc_103545_AF085486	265	31486	170462	35490	184662	153422	41174	41174
refbc_103545_AJ889924	205	27122	159102	24758	167622	139222	31486	31486
refbc_103545_EF493270	224	27122	159102	30846	167622	139222	36170	36170
refbc_103545_EF493271	221	27122	159102	30846	167622	139222	31486	31486
refbc_103568_AF167190	216	27122	159102	30846	167622	139222	31486	31486
refbc_103568_AF167191	216	27122	159102	30846	167622	139222	31486	31486
refbc_103742_AY740887	217	27122	159102	30846	167622	139222	31486	31486
refbc_103742_AY740888	216	27122	159102	30846	167622	139222	31486	31486
refbc_103742_AY740889	216	27122	159102	30846	205618	170778	31486	31486
refbc_103742_EF011701	216	27122	159102	30846	167622	139222	31486	31486
refbc_103742_EF417841	218	27122	159102	30846	167622	139222	31486	31486
refbc_103877_AB177836	234	27122	159102	30846	205618	170778	36170	36170
refbc_103877_AJ249574	233	27122	159102	30846	167622	139222	36170	36170
refbc_103965_AF287249	217	27122	30846	191458	159018	31486	31486	31486
refbc_103965_AY150686	217	27122	159102	30846	167622	139222	31486	31486
refbc_103965_AY150687	216	27122	159102	30846	167622	139222	31486	31486
refbc_103965_AY150688	217	27122	159102	30846	167622	139222	31486	31486
refbc_103965_AY150689	217	27122	159102	30846	167622	139222	31486	31486
refbc_103965_AY150690	217	27122	159102	30846	167622	139222	31486	31486
refbc_103966_EU243569	360	41174	187502	53906	201942	170218	48942	48942
refbc_103970_FJ705219	217	27122	159102	30846	167622	139222	31486	31486
refbc_103972_AY836777	214	27122	159102	24758	167622	139222	31486	31486
refbc_103973_AY046515	216	27122	159102	30846	212698	176658	31486	31486
refbc_103973_AY046516	216	27122	159102	30846	167622	139222	31486	31486
refbc_103987_AJ249267	287	31486	178982	35490	184662	153422	41174	41174
refbc_103987_AJ416069	287	31486	178982	35490	184662	153422	41174	41174
refbc_103989_AJ249266	274	31486	35490	210922	175238	41174	41174	41174
refbc_103989_AJ344140	276	31486	170462	35490	184662	153422	41174	41174
refbc_103989_AJ421007	274	31486	170462	35490	184662	153422	41174	41174
refbc_103989_AJ421008	274	31486	170462	35490	184662	153422	41174	41174
refbc_103989_AM286436	254	31486	170462	30846	205618	170778	36170	36170
refbc_103989_DQ121432	376	41174	187502	53906	210342	177298	54746	54746
refbc_103989_GU066835	159	21434	139222	20914	153422	122182	27122	27122
refbc_103995_AF183440	265	31486	170462	35490	184662	153422	41174	41174
refbc_103995_AY331465	272	31486	170462	35490	184662	153422	41174	41174
refbc_104005_DQ131527	217	27122	30846	191458	159018	31486	31486	31486
refbc_104005_FJ410313	221	27122	159102	30846	167622	139222	31486	31486
refbc_104005_GQ464827	558	65474	218742	83366	282266	243942	77162	77162
refbc_104006_EU847126	215	27122	159102	30846	167622	139222	31486	31486
refbc_104006_GQ464839	571	65474	218742	83366	282266	243942	77162	77162
refbc_104167_AF178514	165	21434	150582	20914	153422	144714	27122	27122
refbc_104167_FJ571474	512	56426	218742	66394	261362	226522	67314	67314
refbc_104202_AF335456	244	31486	170462	30846	167622	139222	36170	36170
refbc_104202_AJ889937	253	31486	170462	30846	167622	139222	36170	36170
refbc_104202_AY456339	240	31486	159102	30846	167622	139222	36170	36170
refbc_104202_EU862209	254	31486	170462	30846	167622	139222	36170	36170
refbc_104261_AF178517	166	21434	150582	20914	153422	122182	27122	27122
refbc_104261_AF178526	167	21434	150582	20914	153422	122182	27122	27122
refbc_104261_AF178527	167	21434	150582	20914	194678	155034	27122	27122
refbc_104261_DQ681337	177	21434	150582	24758	153422	122182	27122	27122
refbc_104262_AF178518	167	21434	150582	20914	153422	122182	27122	27122
refbc_104262_EU427287	165	21434	150582	20914	153422	144714	27122	27122
refbc_104341_AF343322	225	27122	159102	30846	167622	139222	36170	36170
refbc_104341_AF423121	496	56426	207382	66394	261362	226522	67314	67314
refbc_104341_AY089735	230	27122	159102	30846	167622	139222	36170	36170
refbc_104341_EF524035	591	65474	227262	83366	291986	252342	77162	77162
refbc_104342_AF345662	202	27122	159102	24758	167622	139222	31486	31486
refbc_104342_GU722279	239	31486	159102	30846	167622	139222	36170	36170
refbc_104396_AY219359	185	21434	150582	24758	167622	164898	31486	31486
refbc_104405_AB032678	244	31486	170462	30846	167622	139222	36170	36170
refbc_104408_AM117837	221	27122	159102	30846	167622	139222	31486	31486
refbc_104408_EU871522	535	56426	218742	66394	272546	235542	77162	77162
refbc_104410_AM160646	242	31486	170462	30846	167622	139222	36170	36170
refbc_104416_AB093525	198	27122	150582	24758	167622	139222	31486	31486
refbc_104416_EU002870	537	56426	218742	66394	272546	235542	77162	77162
refbc_104416_FN298654	198	27122	150582	24758	167622	139222	31486	31486
refbc_104416_FN298655	198	27122	150582	24758	167622	139222	31486	31486
refbc_104416_FN298656	198	27122	150582	24758	167622	139222	31486	31486
refbc_104416_FN298657	198	27122	150582	24758	205618	170778	31486	31486
refbc_104518_AF163342	227	27122	159102	30846	167622	139222	36170	36170
refbc_104518_AF163367	228	27122	159102	30846	212698	176658	36170	36170
refbc_104518_AF163375	228	27122	159102	30846	167622	139222	36170	36170
refbc_104522_AF163385	223	27122	159102	30846	167622	139222	36170	36170
refbc_104522_AF163387	224	27122	159102	30846	167622	139222	36170	36170
refbc_104522_AF163401	224	27122	159102	30846	167622	139222	36170	36170
refbc_104522_AF229141	167	21434	150582	20914	153422	122182	27122	27122
refbc_104527_AF163355	229	27122	159102	30846	205618	170778	36170	36170
refbc_104527_AF163360	226	27122	159102	30846	167622	139222	36170	36170
refbc_104527_AF163361	225	27122	159102	30846	167622	139222	36170	36170
refbc_104527_AF163411	226	27122	159102	30846	167622	139222	36170	36170
refbc_104527_AF163413	188	27122	150582	24758	167622	139222	31486	31486
refbc_104527_AF229131	214	27122	159102	24758	167622	139222	31486	31486
refbc_104583_AF163363	224	27122	159102	30846	167622	139222	36170	36170
refbc_104583_AF163403	226	27122	159102	30846	167622	139222	36170	36170
refbc_104595_AF163356	229	27122	159102	30846	167622	139222	36170	36170
refbc_104595_AF163357	229	27122	159102	30846	167622	139222	36170	36170
refbc_104668_AB017762	156	21434	139222	20914	153422	122182	27122	27122
refbc_104668_AB032611	156	21434	139222	20914	194678	155034	27122	27122
refbc_104668_AB302250	489	56426	207382	66394	261362	226522	67314	67314
refbc_104668_AF230749	156	21434	139222	20914	153422	122182	27122	27122
refbc_104669_AF444306	551	56426	218742	83366	282266	243942	77162	77162
refbc_104669_EF211244	171	21434	150582	24758	153422	122182	27122	27122
refbc_104675_AF400697	563	65474	218742	83366	282266	243942	77162	77162
refbc_104675_AY006481	563	65474	218742	83366	282266	243942	77162	77162
refbc_104675_DQ402536	524	56426	218742	66394	270362	234322	67314	67314
refbc_104675_EU149778	563	65474	218742	83366	282266	243942	77162	77162
refbc_104675_EU149779	554	65474	218742	83366	282266	243942	77162	77162
refbc_104675_EU149780	554	65474	218742	83366	282266	243942	77162	77162
refbc_104677_AB042229	166	21434	150582	20914	153422	122182	27122	27122
refbc_104677_AF444460	533	56426	218742	66394	270362	234322	77162	77162
refbc_104677_AJ608651	166	21434	150582	20914	153422	122182	27122	27122
refbc_104677_AJ608652	166	21434	150582	20914	153422	122182	27122	27122
refbc_104677_AJ608653	166	21434	150582	20914	153422	122182	27122	27122
refbc_104677_AJ608654	166	21434	150582	20914	153422	122182	27122	27122
refbc_105138_AJ270019	386	41174	187502	53906	218742	184378	54746	54746
refbc_105138_AJ288545	392	41174	198862	53906	218742	184378	54746	54746
refbc_105138_AJ288546	392	41174	198862	53906	218742	184378	54746	54746
refbc_105138_AJ288547	392	41174	198862	53906	218742	184378	54746	54746
refbc_105141_AJ270016	388	41174	187502	53906	218742	184378	54746	54746
refbc_105141_AJ277222	396	41174	198862	53906	218742	184378	54746	54746
refbc_105142_AJ270018	391	41174	198862	53906	218742	184378	54746	54746
refbc_105142_AJ277225	399	41174	198862	53906	218742	184378	54746	54746
refbc_105142_AJ277226	399	41174	198862	53906	218742	184378	54746	54746
refbc_105143_AJ270028	408	41174	198862	53906	227142	191458	54746	54746
refbc_105143_AJ288572	415	48942	198862	53906	243942	205618	54746	54746
refbc_105187_AF444463	537	56426	218742	66394	272546	235542	77162	77162
refbc_105187_AJ608647	172	21434	150582	24758	153422	122182	27122	27122
refbc_105187_AJ608648	172	21434	150582	24758	153422	122182	27122	27122
refbc_105187_AJ608649	172	21434	150582	24758	153422	122182	27122	27122
refbc_105231_AM490843	220	27122	159102	30846	167622	139222	31486	31486
refbc_105231_AM490844	220	27122	159102	30846	205618	170778	31486	31486
refbc_105264_AY972935	233	27122	159102	30846	167622	139222	36170	36170
refbc_105274_AF073642	223	27122	159102	30846	212698	176658	36170	36170
refbc_105274_AJ854346	221	27122	159102	30846	212698	176658	31486	31486
refbc_105274_AM284417	221	27122	159102	30846	167622	139222	31486	31486
refbc_105307_AJ250292	241	31486	170462	30846	167622	139222	36170	36170
refbc_105307_AJ411913	241	31486	170462	30846	167622	139222	36170	36170
refbc_105307_AJ411920	241	31486	170462	30846	167622	139222	36170	36170
refbc_105307_GQ412221	296	36170	178982	35490	184662	153422	41174	41174
refbc_105339_AJ250284	251	31486	170462	30846	167622	139222	36170	36170
refbc_105339_AJ250285	251	31486	170462	30846	205618	170778	36170	36170
refbc_105351_AM087614	221	27122	159102	30846	167622	139222	31486	31486
refbc_105351_AY373840	168	21434	150582	20914	153422	122182	27122	27122
refbc_105351_DQ196199	168	21434	150582	20914	188198	149874	27122	27122
refbc_105351_DQ235784	168	21434	150582	20914	153422	122182	27122	27122
refbc_105351_EF121331	193	27122	150582	24758	167622	139222	31486	31486
refbc_105351_EF151436	599	65474	227262	83366	301706	260742	77162	77162
refbc_105351_EF534191	575	65474	218742	83366	291986	252342	77162	77162
refbc_105351_EU314994	575	65474	218742	83366	291986	252342	77162	77162
refbc_105351_EU645661	507	56426	207382	66394	261362	226522	67314	67314
refbc_105351_EU821299	514	56426	218742	66394	261362	226522	67314	67314
refbc_105351_FJ441004	573	65474	83366	291986	252342	77162	77162	77162
refbc_105351_FJ537099	534	56426	218742	66394	270362	234322	77162	77162
refbc_105351_FM162175	174	21434	150582	24758	153422	122182	27122	27122
refbc_105351_HM037957	570	65474	218742	83366	282266	243942	77162	77162
refbc_105351_U03519	166	21434	150582	20914	153422	122182	27122	27122
refbc_105372_AF192221	227	27122	159102	30846	167622	139222	36170	36170
refbc_105372_AY424755	237	31486	159102	30846	167622	139222	36170	36170
refbc_105372_DQ395337	586	65474	227262	83366	291986	252342	77162	77162
refbc_105407_AF319009	334	36170	178982	53906	198862	167622	48942	48942
refbc_105407_GU593773	321	36170	178982	53906	198862	167622	48942	48942
refbc_105409_AF319013	268	31486	170462	35490	184662	153422	41174	41174
refbc_105409_AY857897	247	31486	170462	30846	167622	139222	36170	36170
refbc_105409_FJ042730	274	31486	170462	35490	184662	153422	41174	41174
refbc_105588_AY492108	217	27122	159102	30846	167622	139222	31486	31486
refbc_105588_AY880225	222	27122	159102	30846	167622	164898	36170	36170
refbc_105658_DQ218206	598	65474	227262	83366	301706	260742	77162	77162
refbc_105658_DQ218207	598	65474	227262	83366	301706	260742	77162	77162
refbc_105660_DQ218212	599	65474	227262	83366	301706	260742	77162	77162
refbc_105660_DQ218213	599	65474	227262	83366	301706	260742	77162	77162
refbc_105666_AF185619	244	31486	170462	30846	167622	139222	36170	36170
refbc_105666_AY052503	244	31486	170462	30846	167622	139222	36170	36170
refbc_105666_AY052511	244	31486	170462	30846	167622	139222	36170	36170
refbc_105667_AF185617	238	31486	159102	30846	167622	139222	36170	36170
refbc_105667_AF318746	276	31486	170462	35490	184662	153422	41174	41174
refbc_105667_GU363710	288	31486	35490	210922	175238	41174	41174	41174
refbc_105671_AF192714	234	27122	159102	30846	167622	139222	36170	36170
refbc_105671_AF254461	233	27122	159102	30846	167622	164898	36170	36170
refbc_105671_AF478712	233	27122	159102	30846	167622	139222	36170	36170
refbc_105673_AB049288	230	27122	159102	30846	167622	139222	36170	36170
refbc_105673_AF192720	225	27122	159102	30846	167622	139222	36170	36170
refbc_105673_AF202420	241	31486	170462	30846	167622	139222	36170	36170
refbc_105673_AF478716	224	27122	159102	30846	167622	139222	36170	36170
refbc_105673_FJ496769	565	65474	218742	83366	282266	243942	77162	77162
refbc_105673_FJ496802	565	65474	83366	282266	243942	77162	77162	77162
refbc_105673_FJ496803	565	65474	218742	83366	282266	243942	77162	77162
refbc_105673_FJ496804	565	65474	218742	83366	282266	243942	77162	77162
refbc_105673_FJ496810	565	65474	218742	83366	282266	243942	77162	77162
refbc_105673_FJ496811	565	65474	218742	83366	282266	243942	77162	77162
refbc_105673_FJ496813	565	65474	218742	83366	282266	243942	77162	77162
refbc_105673_FJ496814	565	65474	218742	83366	282266	243942	77162	77162
refbc_105674_AF192722	225	27122	159102	30846	167622	139222	36170	36170
refbc_105674_AF254474	224	27122	159102	30846	167622	164898	36170	36170
refbc_105674_EU909427	224	27122	159102	30846	167622	139222	36170	36170
refbc_105681_AF192736	225	27122	159102	30846	167622	139222	36170	36170
refbc_105681_AF254465	224	27122	159102	30846	205618	170778	36170	36170
refbc_105681_AY742385	419	48942	198862	66394	227142	191458	54746	54746
refbc_105772_AF190013	584	65474	227262	83366	291986	252342	77162	77162
refbc_105772_AF190014	585	65474	227262	83366	291986	252342	77162	77162
refbc_105772_AF444607	581	65474	227262	83366	291986	252342	77162	77162
refbc_105772_AF444616	581	65474	227262	83366	291986	252342	77162	77162
refbc_105772_AF444617	581	65474	227262	83366	291986	252342	77162	77162
refbc_105772_EU149811	582	65474	227262	83366	291986	252342	77162	77162
refbc_105772_GQ911550	539	56426	218742	66394	272546	235542	77162	77162
refbc_105884_EF611052	222	27122	159102	30846	167622	139222	36170	36170
refbc_105884_EU240693	222	27122	159102	30846	167622	139222	36170	36170
refbc_105884_FJ217873	227	27122	159102	30846	167622	139222	36170	36170
refbc_105884_FJ372910	223	27122	159102	30846	167622	139222	36170	36170
refbc_105884_FJ372911	223	27122	159102	30846	167622	139222	36170	36170
refbc_105884_FJ372912	222	27122	159102	30846	167622	139222	36170	36170
refbc_105884_FJ372915	224	27122	159102	30846	167622	139222	36170	36170
refbc_105884_FJ774978	218	27122	159102	30846	167622	139222	31486	31486
refbc_105884_FJ774979	218	27122	159102	30846	167622	139222	31486	31486
refbc_105884_FJ774980	218	27122	159102	30846	167622	139222	31486	31486
refbc_105884_FJ774981	218	27122	159102	30846	167622	139222	31486	31486
refbc_105884_FJ774982	218	27122	159102	30846	167622	139222	31486	31486
refbc_105884_FJ774983	218	27122	159102	30846	167622	164898	31486	31486
refbc_105884_GU108493	210	27122	159102	24758	167622	139222	31486	31486
refbc_105884_GU108494	212	27122	159102	24758	167622	139222	31486	31486
refbc_105886_AJ786229	225	27122	159102	30846	167622	139222	36170	36170
refbc_105886_GQ434778	229	27122	159102	30846	167622	139222	36170	36170
refbc_105886_U63185	225	27122	159102	30846	167622	139222	36170	36170
refbc_105914_AY731252	577	65474	227262	83366	291986	252342	77162	77162
refbc_105937_AF183505	214	27122	24758	191458	159018	31486	31486	31486
refbc_105937_AY253871	214	27122	159102	24758	167622	139222	31486	31486
refbc_105937_AY253874	214	27122	159102	24758	167622	139222	31486	31486
refbc_105937_AY253877	214	27122	159102	24758	167622	164898	31486	31486
refbc_105937_AY253888	214	27122	159102	24758	167622	139222	31486	31486
refbc_105984_AB018036	167	21434	150582	20914	153422	144714	27122	27122
refbc_105984_AB051046	165	21434	20914	175238	139554	27122	27122	27122
refbc_105984_AF414694	527	56426	218742	66394	270362	234322	67314	67314
refbc_105984_AJ608971	160	21434	139222	20914	153422	122182	27122	27122
refbc_105984_AY781274	426	48942	198862	66394	225362	195322	60870	60870
refbc_105984_FJ861467	202	27122	159102	24758	167622	139222	31486	31486
refbc_105997_AB055202	590	65474	227262	83366	291986	252342	77162	77162
refbc_105997_AF444567	590	65474	227262	83366	291986	252342	77162	77162
refbc_105997_AF444642	590	65474	227262	83366	291986	252342	77162	77162
refbc_105997_AF444643	590	65474	227262	83366	291986	252342	77162	77162
refbc_106009_DQ234557	222	27122	159102	30846	167622	139222	36170	36170
refbc_106010_AJ853456	211	27122	159102	24758	167622	139222	31486	31486
refbc_106013_AF444504	594	65474	227262	83366	291986	252342	77162	77162
refbc_106013_AF515477	205	27122	159102	24758	167622	139222	31486	31486
refbc_106013_FN428896	244	31486	170462	30846	167622	139222	36170	36170
refbc_106013_FN428947	244	31486	170462	30846	167622	139222	36170	36170
refbc_106018_AB052212	203	27122	159102	24758	205618	170778	31486	31486
refbc_106018_AF444552	586	65474	227262	83366	291986	252342	77162	77162
refbc_106018_AF444554	590	65474	227262	83366	291986	252342	77162	77162
refbc_106018_AF444589	589	65474	227262	83366	291986	252342	77162	77162
refbc_106018_AF444618	586	65474	227262	83366	291986	252342	77162	77162
refbc_106018_AF444627	590	65474	227262	83366	291986	252342	77162	77162
refbc_106018_AF515478	203	27122	159102	24758	167622	139222	31486	31486
refbc_106018_AM117832	203	27122	159102	24758	205618	170778	31486	31486
refbc_106018_AM117833	203	27122	159102	24758	167622	139222	31486	31486
refbc_106018_AM117834	203	27122	159102	24758	167622	139222	31486	31486
refbc_106018_DQ191311	437	48942	198862	66394	234362	203122	60870	60870
refbc_106018_DQ191312	403	41174	198862	53906	227142	191458	54746	54746
refbc_106018_DQ191313	479	48942	207382	66394	252362	218722	60870	60870
refbc_106018_DQ191314	247	31486	170462	30846	167622	139222	36170	36170
refbc_106018_DQ191315	299	36170	178982	35490	184662	153422	41174	41174
refbc_106018_FJ515193	589	65474	227262	83366	291986	252342	77162	77162
refbc_106018_FJ515213	589	65474	227262	83366	291986	252342	77162	77162
refbc_106018_FJ515215	591	65474	227262	83366	291986	252342	77162	77162
refbc_106018_FJ807685	580	65474	227262	83366	291986	252342	77162	77162
refbc_106018_FJ807687	545	56426	218742	66394	272546	235542	77162	77162
refbc_106018_GQ999838	413	48942	198862	53906	227142	191458	54746	54746
refbc_106023_AB049027	233	27122	159102	30846	167622	139222	36170	36170
refbc_106023_DQ832207	233	27122	159102	30846	167622	139222	36170	36170
refbc_106026_EU850627	557	65474	218742	83366	282266	243942	77162	77162
refbc_106506_AF196548	225	27122	159102	30846	167622	139222	36170	36170
refbc_106506_AJ512154	226	27122	159102	30846	167622	139222	36170	36170
refbc_106508_AF196547	225	27122	159102	30846	167622	139222	36170	36170
refbc_106508_AF196550	225	27122	159102	30846	167622	139222	36170	36170
refbc_106508_AF196551	225	27122	159102	30846	167622	139222	36170	36170
refbc_106508_AJ512169	226	27122	159102	30846	167622	139222	36170	36170
refbc_106538_AF167380	195	27122	150582	24758	167622	139222	31486	31486
refbc_106538_AF527814	187	21434	150582	24758	167622	139222	31486	31486
refbc_106539_AF167378	199	27122	159102	24758	167622	139222	31486	31486
refbc_106539_AF527817	191	27122	150582	24758	167622	164898	31486	31486
refbc_106540_AF167382	196	27122	150582	24758	212698	176658	31486	31486
refbc_106540_AF527820	188	27122	150582	24758	212698	176658	31486	31486
refbc_106543_AF167396	197	27122	150582	24758	167622	139222	31486	31486
refbc_106543_AF167398	196	27122	150582	24758	167622	139222	31486	31486
refbc_106543_AF167400	194	27122	150582	24758	167622	139222	31486	31486
refbc_106547_AF186523	201	27122	159102	24758	167622	139222	31486	31486
refbc_106550_AF186524	201	27122	159102	24758	205618	170778	31486	31486
refbc_106550_AF186525	201	27122	159102	24758	212698	176658	31486	31486
refbc_106559_AF186504	203	27122	159102	24758	167622	139222	31486	31486
refbc_106559_EF525563	218	27122	159102	30846	167622	139222	31486	31486
refbc_106568_AF186517	202	27122	159102	24758	167622	139222	31486	31486
refbc_106568_EF113175	201	27122	159102	24758	167622	164898	31486	31486
refbc_106568_EF113176	202	27122	159102	24758	167622	139222	31486	31486
refbc_106568_EF113177	202	27122	159102	24758	167622	139222	31486	31486
refbc_106568_EF113178	200	27122	159102	24758	167622	139222	31486	31486
refbc_106568_EF113179	203	27122	159102	24758	205618	170778	31486	31486
refbc_106568_EF113180	200	27122	159102	24758	167622	139222	31486	31486
refbc_106568_EF113181	204	27122	159102	24758	167622	139222	31486	31486
refbc_106568_EF113182	202	27122	159102	24758	167622	139222	31486	31486
refbc_106568_EF113183	202	27122	159102	24758	167622	139222	31486	31486
refbc_106568_EF113184	203	27122	159102	24758	167622	139222	31486	31486
refbc_106568_EF113185	201	27122	24758	191458	159018	31486	31486	31486
refbc_106568_EF113186	201	27122	159102	24758	205618	170778	31486	31486
refbc_106568_EF113187	202	27122	159102	24758	167622	139222	31486	31486
refbc_106568_EF113188	200	27122	159102	24758	167622	139222	31486	31486
refbc_106568_EF113189	201	27122	159102	24758	167622	139222	31486	31486
refbc_106568_EF113190	203	27122	159102	24758	167622	139222	31486	31486
refbc_106568_EF113191	202	27122	159102	24758	167622	139222	31486	31486
refbc_106568_EF113192	202	27122	159102	24758	167622	139222	31486	31486
refbc_106568_EF113193	202	27122	159102	24758	167622	139222	31486	31486
refbc_106568_EF113194	201	27122	159102	24758	167622	139222	31486	31486
refbc_106568_EF113195	202	27122	159102	24758	167622	139222	31486	31486
refbc_106568_EF113196	199	27122	159102	24758	167622	139222	31486	31486
refbc_106568_EF113197	201	27122	159102	24758	167622	139222	31486	31486
refbc_106568_EF113198	202	27122	159102	24758	167622	139222	31486	31486
refbc_106568_EF113199	200	27122	159102	24758	167622	139222	31486	31486
refbc_106568_EF113200	203	27122	159102	24758	167622	139222	31486	31486
refbc_106568_EF113201	201	27122	159102	24758	167622	139222	31486	31486
refbc_106568_EF113202	201	27122	159102	24758	167622	139222	31486	31486
refbc_106568_EF113203	202	27122	159102	24758	167622	139222	31486	31486
refbc_106568_EF113204	203	27122	24758	191458	159018	31486	31486	31486
refbc_106568_EF113205	203	27122	159102	24758	167622	139222	31486	31486
refbc_106568_EF113206	203	27122	159102	24758	167622	139222	31486	31486
refbc_106568_EF113207	204	27122	159102	24758	167622	164898	31486	31486
refbc_106568_EF113208	202	27122	159102	24758	167622	139222	31486	31486
refbc_106568_EF113209	203	27122	159102	24758	167622	139222	31486	31486
refbc_106568_EF113210	201	27122	159102	24758	167622	139222	31486	31486
refbc_106568_EF113211	203	27122	159102	24758	167622	139222	31486	31486
refbc_106568_EF113212	201	27122	159102	24758	167622	139222	31486	31486
refbc_106568_EF113213	202	27122	159102	24758	167622	139222	31486	31486
refbc_106568_EF113214	202	27122	159102	24758	167622	139222	31486	31486
refbc_106568_EF113215	201	27122	159102	24758	167622	139222	31486	31486
refbc_106568_EF113216	201	27122	159102	24758	167622	139222	31486	31486
refbc_106568_EF113217	202	27122	159102	24758	167622	139222	31486	31486
refbc_106568_EF113218	201	27122	159102	24758	167622	139222	31486	31486
refbc_106568_EF113219	201	27122	159102	24758	167622	139222	31486	31486
refbc_106568_EF113220	201	27122	159102	24758	167622	139222	31486	31486
refbc_106568_EF113221	201	27122	159102	24758	167622	139222	31486	31486
refbc_106568_EF113222	202	27122	159102	24758	167622	139222	31486	31486
refbc_106568_EF113223	202	27122	159102	24758	167622	139222	31486	31486
refbc_106568_EF113224	202	27122	159102	24758	167622	139222	31486	31486
refbc_106568_EF113225	202	27122	159102	24758	167622	139222	31486	31486
refbc_106568_EF113226	202	27122	159102	24758	167622	139222	31486	31486
refbc_106568_EF113227	202	27122	159102	24758	167622	139222	31486	31486
refbc_106568_EF113228	202	27122	159102	24758	167622	139222	31486	31486
refbc_106568_EF113229	201	27122	159102	24758	167622	139222	31486	31486
refbc_106568_EF113230	202	27122	159102	24758	167622	139222	31486	31486
refbc_106568_EF113231	202	27122	159102	24758	167622	139222	31486	31486
refbc_106568_EF113232	205	27122	159102	24758	205618	170778	31486	31486
refbc_106568_EF113233	202	27122	159102	24758	167622	139222	31486	31486
refbc_106568_EF113234	202	27122	159102	24758	167622	139222	31486	31486
refbc_106568_EF113235	201	27122	24758	191458	159018	31486	31486	31486
refbc_106568_EF113236	202	27122	159102	24758	167622	139222	31486	31486
refbc_106568_EF113237	201	27122	159102	24758	167622	139222	31486	31486
refbc_106568_EF113238	202	27122	159102	24758	167622	139222	31486	31486
refbc_106568_EF113239	203	27122	159102	24758	167622	164898	31486	31486
refbc_106568_EF113240	202	27122	159102	24758	167622	139222	31486	31486
refbc_106568_EF113241	203	27122	159102	24758	167622	139222	31486	31486
refbc_106568_EF113242	202	27122	24758	191458	159018	31486	31486	31486
refbc_106568_EF113243	202	27122	159102	24758	167622	139222	31486	31486
refbc_106568_EF113244	202	27122	159102	24758	167622	139222	31486	31486
refbc_106568_EF113245	202	27122	159102	24758	205618	170778	31486	31486
refbc_106568_EF113246	203	27122	159102	24758	167622	139222	31486	31486
refbc_106568_EF113247	202	27122	159102	24758	167622	139222	31486	31486
refbc_106568_EF113248	202	27122	159102	24758	167622	139222	31486	31486
refbc_106568_EF113249	201	27122	159102	24758	167622	139222	31486	31486
refbc_106569_AF186518	202	27122	159102	24758	167622	139222	31486	31486
refbc_106569_AF186519	202	27122	159102	24758	167622	139222	31486	31486
refbc_106569_EF113154	201	27122	159102	24758	205618	170778	31486	31486
refbc_106569_EF113155	202	27122	159102	24758	212698	176658	31486	31486
refbc_106569_EF113156	202	27122	159102	24758	167622	139222	31486	31486
refbc_106569_EF113157	202	27122	159102	24758	167622	139222	31486	31486
refbc_106569_EF113158	201	27122	159102	24758	167622	139222	31486	31486
refbc_106569_EF113159	202	27122	159102	24758	212698	176658	31486	31486
refbc_106569_EF113160	202	27122	159102	24758	167622	164898	31486	31486
refbc_106569_EF113161	202	27122	159102	24758	167622	139222	31486	31486
refbc_106569_EF113162	201	27122	159102	24758	212698	176658	31486	31486
refbc_106570_AF186521	205	27122	159102	24758	167622	139222	31486	31486
refbc_106570_AF186522	203	27122	159102	24758	205618	170778	31486	31486
refbc_106572_AF186508	202	27122	159102	24758	167622	139222	31486	31486
refbc_106572_AF186509	202	27122	159102	24758	167622	139222	31486	31486
refbc_106626_AF130330	195	27122	150582	24758	167622	139222	31486	31486
refbc_106626_EF119074	196	27122	150582	24758	167622	164898	31486	31486
refbc_106642_AF190362	210	27122	159102	24758	167622	139222	31486	31486
refbc_106642_AF390518	213	27122	159102	24758	167622	139222	31486	31486
refbc_106642_AF390519	213	27122	159102	24758	167622	139222	31486	31486
refbc_106642_AF390520	213	27122	159102	24758	167622	139222	31486	31486
refbc_106642_AF390521	213	27122	159102	24758	167622	139222	31486	31486
refbc_106773_AF100679	191	27122	150582	24758	167622	139222	31486	31486
refbc_106773_EF015686	258	31486	30846	191458	159018	36170	36170	36170
refbc_106773_EF015687	258	31486	170462	30846	167622	139222	36170	36170
refbc_106773_EF015688	258	31486	170462	30846	167622	139222	36170	36170
refbc_106775_AF100681	191	27122	150582	24758	167622	139222	31486	31486
refbc_106775_EF015681	256	31486	170462	30846	167622	139222	36170	36170
refbc_106775_EF015682	256	31486	170462	30846	167622	139222	36170	36170
refbc_106780_AF100684	188	27122	150582	24758	167622	139222	31486	31486
refbc_106780_AJ582490	189	27122	150582	24758	167622	139222	31486	31486
refbc_106812_FM956105	213	27122	159102	24758	167622	139222	31486	31486
refbc_106814_AY522433	211	27122	159102	24758	167622	139222	31486	31486
refbc_106814_DQ995467	212	27122	159102	24758	205618	170778	31486	31486
refbc_106814_EU833761	594	65474	227262	83366	291986	252342	77162	77162
refbc_106814_EU833762	594	65474	227262	83366	291986	252342	77162	77162
refbc_106814_EU833763	594	65474	227262	83366	291986	252342	77162	77162
refbc_106814_EU833764	594	65474	227262	83366	291986	252342	77162	77162
refbc_106814_EU833765	594	65474	227262	83366	291986	252342	77162	77162
refbc_106814_EU833766	595	65474	227262	83366	301706	260742	77162	77162
refbc_106814_EU833767	593	65474	227262	83366	291986	252342	77162	77162
refbc_106814_EU833768	594	65474	227262	83366	291986	252342	77162	77162
refbc_106814_EU833769	594	65474	227262	83366	291986	252342	77162	77162
refbc_106814_FM179443	200	27122	159102	24758	167622	139222	31486	31486
refbc_106814_FM956099	201	27122	159102	24758	167622	164898	31486	31486
refbc_106888_AF190757	221	27122	159102	30846	205618	170778	31486	31486
refbc_106888_DQ005038	572	65474	83366	282266	243942	77162	77162	77162
refbc_106888_DQ005039	571	65474	218742	83366	282266	243942	77162	77162
refbc_106888_DQ005040	571	65474	218742	83366	282266	243942	77162	77162
refbc_106893_AF190765	220	27122	159102	30846	167622	139222	31486	31486
refbc_106893_AY116288	584	65474	227262	83366	291986	252342	77162	77162
refbc_106893_AY116289	581	65474	227262	83366	291986	252342	77162	77162
refbc_107240_AY492119	250	31486	170462	30846	205618	170778	36170	36170
refbc_107240_AY963776	252	31486	170462	30846	167622	139222	36170	36170
refbc_107243_AF336189	183	21434	150582	24758	167622	139222	31486	31486
refbc_107243_DQ337367	174	21434	150582	24758	153422	122182	27122	27122
refbc_107243_DQ337368	174	21434	150582	24758	153422	122182	27122	27122
refbc_107243_DQ337374	174	21434	150582	24758	153422	122182	27122	27122
refbc_107243_FM164569	170	21434	24758	175238	139554	27122	27122	27122
refbc_107262_AY242368	264	31486	170462	35490	184662	153422	41174	41174
refbc_107289_AF335435	296	36170	178982	35490	184662	153422	41174	41174
refbc_107289_AF335436	295	36170	178982	35490	184662	153422	41174	41174
refbc_107289_AF335437	296	36170	178982	35490	184662	153422	41174	41174
refbc_107289_AF335438	296	36170	178982	35490	184662	153422	41174	41174
refbc_107289_AF519895	344	36170	187502	53906	198862	167622	48942	48942
refbc_107306_AF189026	207	27122	159102	24758	167622	139222	31486	31486
refbc_107306_FM242629	226	27122	159102	30846	167622	139222	36170	36170
refbc_107363_AF189042	207	27122	159102	24758	167622	139222	31486	31486
refbc_107363_AF189043	207	27122	159102	24758	167622	139222	31486	31486
refbc_107373_AF189053	211	27122	159102	24758	167622	139222	31486	31486
refbc_107373_EU735879	211	27122	159102	24758	167622	139222	31486	31486
refbc_107375_AF189055	217	27122	159102	30846	167622	164898	31486	31486
refbc_107375_AF269175	212	27122	159102	24758	167622	139222	31486	31486
refbc_107433_AF216652	497	56426	207382	66394	261362	226522	67314	67314
refbc_107433_AY263338	420	48942	198862	66394	227142	198538	60870	60870
refbc_107433_AY598711	491	56426	207382	66394	261362	226522	67314	67314
refbc_107467_AF128927	209	27122	159102	24758	205618	170778	31486	31486
refbc_107467_AF128929	209	27122	159102	24758	167622	139222	31486	31486
refbc_107467_AY194505	568	65474	218742	83366	282266	243942	77162	77162
refbc_107467_AY934518	204	27122	159102	24758	167622	139222	31486	31486
refbc_107467_FJ430485	212	27122	159102	24758	167622	139222	31486	31486
refbc_107467_FJ430486	201	27122	159102	24758	167622	139222	31486	31486
refbc_107467_FJ434959	581	65474	227262	83366	291986	252342	77162	77162
refbc_107467_FJ434960	581	65474	227262	83366	291986	252342	77162	77162
refbc_107467_FJ434961	581	65474	227262	83366	291986	252342	77162	77162
refbc_107467_FJ434962	581	65474	227262	83366	291986	252342	77162	77162
refbc_107467_FJ434963	581	65474	227262	83366	291986	252342	77162	77162
refbc_107467_FJ434964	581	65474	227262	83366	291986	252342	77162	77162
refbc_107467_FJ434965	581	65474	227262	83366	291986	252342	77162	77162
refbc_107467_FJ434966	581	65474	227262	83366	291986	252342	77162	77162
refbc_107467_FJ434967	581	65474	227262	83366	291986	252342	77162	77162
refbc_107467_FJ434968	581	65474	227262	83366	291986	252342	77162	77162
refbc_107467_FJ434969	581	65474	227262	83366	291986	252342	77162	77162
refbc_107467_FJ434970	581	65474	227262	83366	291986	252342	77162	77162
refbc_107467_FJ434971	581	65474	227262	83366	291986	252342	77162	77162
refbc_107467_FJ434972	581	65474	227262	83366	291986	252342	77162	77162
refbc_107467_FJ440717	581	65474	227262	83366	291986	252342	77162	77162
refbc_107467_FJ440718	581	65474	227262	83366	291986	252342	77162	77162
refbc_107467_FJ440719	581	65474	227262	83366	291986	252342	77162	77162
refbc_107467_FJ440720	581	65474	227262	83366	291986	252342	77162	77162
refbc_107591_DQ498089	207	27122	159102	24758	167622	139222	31486	31486
refbc_107604_GQ434590	224	27122	159102	30846	167622	139222	36170	36170
refbc_107604_L78094	220	27122	159102	30846	167622	139222	31486	31486
refbc_107757_AY999082	245	31486	170462	30846	167622	139222	36170	36170
refbc_107757_DQ779991	216	27122	159102	30846	167622	139222	31486	31486
refbc_107757_FN392226	245	31486	170462	30846	167622	139222	36170	36170
refbc_107827_AF456272	228	27122	159102	30846	167622	139222	36170	36170
refbc_107827_AY096028	211	27122	159102	24758	167622	139222	31486	31486
refbc_107827_AY626888	222	27122	159102	30846	167622	139222	36170	36170
refbc_107918_AF090861	241	31486	30846	191458	159018	36170	36170	36170
refbc_107918_AF090863	236	31486	30846	191458	159018	36170	36170	36170
refbc_107918_AF090865	237	31486	159102	30846	167622	139222	36170	36170
refbc_107918_AF093704	241	31486	170462	30846	212698	176658	36170	36170
refbc_107918_AF215648	237	31486	159102	30846	167622	139222	36170	36170
refbc_107918_AF215649	240	31486	159102	30846	167622	139222	36170	36170
refbc_107918_AF215650	238	31486	159102	30846	167622	139222	36170	36170
refbc_107918_AF215651	245	31486	170462	30846	167622	139222	36170	36170
refbc_107918_AF215652	244	31486	170462	30846	167622	139222	36170	36170
refbc_107918_AF215653	240	31486	159102	30846	212698	176658	36170	36170
refbc_107918_AF215655	249	31486	170462	30846	167622	139222	36170	36170
refbc_107918_AF215658	237	31486	159102	30846	167622	139222	36170	36170
refbc_108008_AF193356	249	31486	170462	30846	167622	139222	36170	36170
refbc_108008_AF193357	247	31486	170462	30846	167622	139222	36170	36170
refbc_108008_AF193358	247	31486	170462	30846	167622	139222	36170	36170
refbc_108008_AF193359	246	31486	170462	30846	167622	139222	36170	36170
refbc_108009_AF193369	243	31486	170462	30846	167622	139222	36170	36170
refbc_108009_AF193370	243	31486	170462	30846	167622	139222	36170	36170
refbc_108019_AF083194	587	65474	227262	83366	291986	252342	77162	77162
refbc_108019_GQ241291	158	21434	139222	20914	153422	122182	27122	27122
refbc_108212_AF203556	214	27122	159102	24758	205618	170778	31486	31486
refbc_108212_AY615260	208	27122	159102	24758	167622	139222	31486	31486
refbc_108215_AF203557	217	27122	159102	30846	167622	139222	31486	31486
refbc_108215_AJ320396	218	27122	159102	30846	167622	139222	31486	31486
refbc_108215_AY615238	211	27122	159102	24758	167622	139222	31486	31486
refbc_108216_AF203551	217	27122	159102	30846	167622	139222	31486	31486
refbc_108216_AJ320397	218	27122	159102	30846	167622	139222	31486	31486
refbc_108216_AY615263	211	27122	159102	24758	205618	170778	31486	31486
refbc_108222_AF203542	217	27122	159102	30846	167622	139222	31486	31486
refbc_108222_AJ320400	219	27122	159102	30846	205618	170778	31486	31486
refbc_108226_AF203545	215	27122	159102	30846	167622	139222	31486	31486
refbc_108226_AF203546	216	27122	159102	30846	167622	139222	31486	31486
refbc_108228_AF203541	212	27122	159102	24758	167622	139222	31486	31486
refbc_108230_AF203563	218	27122	159102	30846	167622	139222	31486	31486
refbc_108230_AY253878	216	27122	159102	30846	167622	139222	31486	31486
refbc_108380_AJ251614	225	27122	159102	30846	167622	139222	36170	36170
refbc_108380_AJ251618	225	27122	159102	30846	167622	139222	36170	36170
refbc_108428_EF570499	155	21434	20914	175238	139554	27122	27122	27122
refbc_108428_EU597630	200	27122	159102	24758	167622	139222	31486	31486
refbc_108428_FJ648577	155	21434	139222	20914	153422	122182	27122	27122
refbc_108428_FM881768	155	21434	139222	20914	188198	149874	27122	27122
refbc_108428_GQ330902	154	21434	139222	20914	153422	122182	21434	21434
refbc_108428_GQ330903	154	21434	139222	20914	153422	122182	21434	21434
refbc_108434_AF289825	233	27122	159102	30846	212698	176658	36170	36170
refbc_108457_AJ275004	224	27122	159102	30846	167622	139222	36170	36170
refbc_108457_AJ304940	225	27122	159102	30846	167622	139222	36170	36170
refbc_108460_AF198243	212	27122	159102	24758	167622	139222	31486	31486
refbc_108460_EU443765	587	65474	227262	83366	291986	252342	77162	77162
refbc_108460_EU443766	587	65474	227262	83366	291986	252342	77162	77162
refbc_108535_AF303025	391	41174	198862	53906	218742	184378	54746	54746
refbc_108535_AJ251171	226	27122	159102	30846	167622	139222	36170	36170
refbc_108539_AJ251172	229	27122	159102	30846	167622	139222	36170	36170
refbc_108539_AY591819	224	27122	159102	30846	167622	139222	36170	36170
refbc_108546_AM777880	168	21434	150582	20914	153422	122182	27122	27122
refbc_108572_AY882966	183	21434	150582	24758	167622	139222	31486	31486
refbc_108572_AY882967	183	21434	150582	24758	167622	139222	31486	31486
refbc_108572_AY882968	183	21434	150582	24758	167622	139222	31486	31486
refbc_108572_AY882969	183	21434	150582	24758	167622	139222	31486	31486
refbc_108572_AY882970	183	21434	150582	24758	205618	170778	31486	31486
refbc_108572_AY882971	183	21434	150582	24758	167622	139222	31486	31486
refbc_108572_AY882972	183	21434	150582	24758	167622	139222	31486	31486
refbc_108572_AY882973	183	21434	150582	24758	167622	139222	31486	31486
refbc_108572_AY882974	183	21434	150582	24758	167622	164898	31486	31486
refbc_108572_AY882975	183	21434	150582	24758	167622	139222	31486	31486
refbc_108572_AY882976	183	21434	150582	24758	167622	139222	31486	31486
refbc_108572_AY882977	183	21434	150582	24758	167622	139222	31486	31486
refbc_108572_AY882978	183	21434	150582	24758	167622	139222	31486	31486
refbc_108572_AY882979	183	21434	150582	24758	167622	139222	31486	31486
refbc_108573_AY333913	233	27122	159102	30846	167622	139222	36170	36170
refbc_108573_AY333914	229	27122	159102	30846	212698	176658	36170	36170
refbc_108573_AY333915	229	27122	159102	30846	167622	164898	36170	36170
refbc_108573_AY333916	228	27122	159102	30846	167622	139222	36170	36170
refbc_108573_AY333917	181	21434	150582	24758	153422	122182	31486	31486
refbc_108573_AY333918	230	27122	159102	30846	167622	139222	36170	36170
refbc_108573_AY333919	197	27122	150582	24758	167622	139222	31486	31486
refbc_108573_AY333920	232	27122	159102	30846	205618	170778	36170	36170
refbc_108573_AY333921	228	27122	159102	30846	167622	139222	36170	36170
refbc_108573_AY333922	228	27122	159102	30846	167622	139222	36170	36170
refbc_108573_FJ664588	572	65474	218742	83366	282266	243942	77162	77162
refbc_108883_AY074730	274	31486	170462	35490	184662	153422	41174	41174
refbc_108883_AY074731	215	27122	159102	30846	167622	139222	31486	31486
refbc_108883_AY074732	219	27122	159102	30846	205618	170778	31486	31486
refbc_108883_AY074733	191	27122	150582	24758	167622	139222	31486	31486
refbc_108883_AY074734	166	21434	150582	20914	153422	122182	27122	27122
refbc_108883_AY074735	215	27122	159102	30846	167622	139222	31486	31486
refbc_108883_AY074736	185	21434	150582	24758	167622	139222	31486	31486
refbc_108883_AY074737	214	27122	159102	24758	167622	139222	31486	31486
refbc_108885_AY074755	274	31486	170462	35490	226522	188198	41174	41174
refbc_108885_AY074756	191	27122	150582	24758	167622	139222	31486	31486
refbc_108885_AY074757	191	27122	150582	24758	167622	139222	31486	31486
refbc_108885_AY074758	212	27122	159102	24758	167622	139222	31486	31486
refbc_108885_AY074759	266	31486	170462	35490	184662	153422	41174	41174
refbc_108903_AF200238	229	27122	159102	30846	167622	139222	36170	36170
refbc_108903_AY558614	208	27122	159102	24758	167622	139222	31486	31486
refbc_108905_AF200237	242	31486	170462	30846	167622	139222	36170	36170
refbc_108905_AY558644	223	27122	159102	30846	167622	139222	36170	36170
refbc_108927_AB361646	164	21434	150582	20914	153422	122182	27122	27122
refbc_108934_AF070014	153	21434	139222	20914	153422	122182	21434	21434
refbc_108934_AF070031	153	21434	139222	20914	153422	122182	21434	21434
refbc_108934_AF159939	507	56426	207382	66394	261362	226522	67314	67314
refbc_108943_AF070015	155	21434	139222	20914	153422	122182	27122	27122
refbc_108943_AF159922	507	56426	207382	66394	261362	226522	67314	67314
refbc_108943_EU266090	155	21434	139222	20914	153422	122182	27122	27122
refbc_108943_FJ497040	151	21434	139222	20914	153422	122182	21434	21434
refbc_108944_AF070035	151	21434	139222	20914	153422	122182	21434	21434
refbc_108944_AY398701	553	56426	218742	83366	282266	243942	77162	77162
refbc_108946_AF070017	153	21434	139222	20914	188198	149874	21434	21434
refbc_108950_AF070036	157	21434	139222	20914	153422	122182	27122	27122
refbc_108950_AY398708	548	56426	218742	66394	272546	235542	77162	77162
refbc_108950_AY541271	152	21434	139222	20914	153422	122182	21434	21434
refbc_108950_DQ451655	202	27122	159102	24758	167622	139222	31486	31486
refbc_108950_DQ451656	202	27122	159102	24758	205618	170778	31486	31486
refbc_108951_GU480113	485	56426	207382	66394	252362	218722	67314	67314
refbc_109057_AF432066	229	27122	159102	30846	212698	176658	36170	36170
refbc_109057_AJ251673	224	27122	159102	30846	205618	170778	36170	36170
refbc_109057_AJ783640	223	27122	159102	30846	167622	139222	36170	36170
refbc_109057_FJ011763	223	27122	159102	30846	167622	164898	36170	36170
refbc_109060_AJ251678	223	27122	159102	30846	212698	176658	36170	36170
refbc_109060_FJ825405	222	27122	159102	30846	167622	139222	36170	36170
refbc_109060_FJ825406	222	27122	159102	30846	205618	170778	36170	36170
refbc_109060_FJ825407	222	27122	159102	30846	167622	139222	36170	36170
refbc_109061_AB243878	228	27122	159102	30846	167622	139222	36170	36170
refbc_109061_AJ251671	223	27122	159102	30846	167622	139222	36170	36170
refbc_109061_AJ251674	224	27122	159102	30846	167622	139222	36170	36170
refbc_109061_AY352311	227	27122	159102	30846	167622	139222	36170	36170
refbc_109061_FJ011765	222	27122	159102	30846	167622	139222	36170	36170
refbc_109061_FJ825388	222	27122	159102	30846	167622	139222	36170	36170
refbc_109061_FJ825389	222	27122	159102	30846	167622	139222	36170	36170
refbc_109061_FJ825390	222	27122	159102	30846	167622	139222	36170	36170
refbc_109061_FJ825391	222	27122	159102	30846	167622	139222	36170	36170
refbc_109061_FJ825392	222	27122	159102	30846	167622	139222	36170	36170
refbc_109061_FJ825393	222	27122	159102	30846	167622	139222	36170	36170
refbc_109061_FJ825394	222	27122	159102	30846	212698	176658	36170	36170
refbc_109061_FJ825395	220	27122	159102	30846	167622	139222	31486	31486
refbc_109061_FJ825396	222	27122	159102	30846	205618	170778	36170	36170
refbc_109061_FJ825398	222	27122	159102	30846	167622	139222	36170	36170
refbc_109070_AJ251667	223	27122	159102	30846	212698	176658	36170	36170
refbc_109070_AY352313	227	27122	159102	30846	167622	139222	36170	36170
refbc_109071_AJ251680	223	27122	159102	30846	167622	139222	36170	36170
refbc_109071_AY352325	227	27122	30846	191458	159018	36170	36170	36170
refbc_109072_AJ251664	223	27122	159102	30846	167622	139222	36170	36170
refbc_109072_AY352326	227	27122	159102	30846	167622	139222	36170	36170
refbc_109072_FJ825422	222	27122	159102	30846	167622	139222	36170	36170
refbc_109135_AF073612	224	27122	159102	30846	167622	139222	36170	36170
refbc_109135_AF073614	224	27122	159102	30846	167622	139222	36170	36170
refbc_109135_AF453973	224	27122	159102	30846	167622	139222	36170	36170
refbc_109135_AF453974	287	31486	178982	35490	226522	188198	41174	41174
refbc_109135_AF453975	224	27122	159102	30846	167622	139222	36170	36170
refbc_109137_AF073626	224	27122	159102	30846	167622	164898	36170	36170
refbc_109137_AF453994	224	27122	159102	30846	167622	139222	36170	36170
refbc_109137_AF453995	224	27122	159102	30846	167622	139222	36170	36170
refbc_109137_AF453996	224	27122	159102	30846	205618	170778	36170	36170
refbc_109137_AF456347	224	27122	159102	30846	205618	170778	36170	36170
refbc_109157_AJ251653	167	21434	150582	20914	188198	149874	27122	27122
refbc_109157_AJ251654	167	21434	150582	20914	153422	144714	27122	27122
refbc_109157_AJ291785	167	21434	150582	20914	153422	122182	27122	27122
refbc_109157_AJ300451	167	21434	150582	20914	153422	122182	27122	27122
refbc_109157_AJ416856	167	21434	150582	20914	153422	122182	27122	27122
refbc_109157_AM236856	167	21434	150582	20914	153422	122182	27122	27122
refbc_109157_AM296010	167	21434	150582	20914	153422	122182	27122	27122
refbc_109157_AM296011	167	21434	150582	20914	153422	122182	27122	27122
refbc_109157_AM296012	167	21434	150582	20914	153422	122182	27122	27122
refbc_109157_AM296013	167	21434	150582	20914	153422	122182	27122	27122
refbc_109157_AM296014	167	21434	150582	20914	153422	122182	27122	27122
refbc_109171_AF539627	219	27122	159102	30846	167622	139222	31486	31486
refbc_109171_AF539628	219	27122	159102	30846	167622	139222	31486	31486
refbc_109171_AF539629	219	27122	159102	30846	167622	139222	31486	31486
refbc_109171_AY293846	206	27122	159102	24758	167622	139222	31486	31486
refbc_109171_GQ434349	212	27122	159102	24758	167622	139222	31486	31486
refbc_109171_GQ434350	212	27122	159102	24758	167622	139222	31486	31486
refbc_109222_EF517840	233	27122	159102	30846	167622	139222	36170	36170
refbc_109222_EF517891	233	27122	159102	30846	167622	139222	36170	36170
refbc_109342_AF478924	218	27122	159102	30846	167622	139222	31486	31486
refbc_109355_EU410099	192	27122	150582	24758	167622	164898	31486	31486
refbc_109355_EU410100	193	27122	150582	24758	167622	139222	31486	31486
refbc_109372_AF201715	160	21434	139222	20914	153422	122182	27122	27122
refbc_109372_AJ390404	159	21434	139222	20914	153422	122182	27122	27122
refbc_109372_AJ390405	159	21434	139222	20914	153422	122182	27122	27122
refbc_109375_AF201704	166	21434	150582	20914	153422	122182	27122	27122
refbc_109375_AF201720	163	21434	150582	20914	153422	122182	27122	27122
refbc_109375_AJ390426	162	21434	150582	20914	153422	122182	27122	27122
refbc_109375_AJ390427	165	21434	150582	20914	153422	144714	27122	27122
refbc_109375_EF589887	474	48942	207382	66394	243362	210922	60870	60870
refbc_109381_AF201703	166	21434	150582	20914	153422	122182	27122	27122
refbc_109381_AF201707	167	21434	150582	20914	153422	122182	27122	27122
refbc_109381_AJ390431	167	21434	150582	20914	153422	122182	27122	27122
refbc_109381_AJ390432	164	21434	150582	20914	153422	122182	27122	27122
refbc_109381_AJ390436	165	21434	150582	20914	153422	144714	27122	27122
refbc_109381_FN428829	158	21434	139222	20914	153422	122182	27122	27122
refbc_109381_GU292820	169	21434	150582	20914	153422	122182	27122	27122
refbc_109563_AF155998	231	27122	159102	30846	167622	139222	36170	36170
refbc_109563_AF459964	222	27122	159102	30846	167622	139222	36170	36170
refbc_109568_AF156002	229	27122	159102	30846	167622	139222	36170	36170
refbc_109568_AF156003	229	27122	159102	30846	167622	139222	36170	36170
refbc_109568_AF156004	229	27122	159102	30846	205618	170778	36170	36170
refbc_109568_AF156005	229	27122	159102	30846	167622	139222	36170	36170
refbc_109568_AF156006	229	27122	159102	30846	167622	139222	36170	36170
refbc_109569_AF156007	229	27122	159102	30846	167622	139222	36170	36170
refbc_109569_AF156008	229	27122	159102	30846	167622	139222	36170	36170
refbc_109579_AF156020	219	27122	159102	30846	167622	139222	31486	31486
refbc_109579_AF156021	219	27122	159102	30846	167622	139222	31486	31486
refbc_109579_AF156022	219	27122	159102	30846	167622	139222	31486	31486
refbc_109579_AJ563924	210	27122	159102	24758	167622	139222	31486	31486
refbc_109591_FM164648	171	21434	150582	24758	153422	122182	27122	27122
refbc_109633_AF251160	251	31486	170462	30846	167622	139222	36170	36170
refbc_109633_AF251161	251	31486	170462	30846	167622	139222	36170	36170
refbc_109633_AF251162	251	31486	170462	30846	167622	139222	36170	36170
refbc_109633_AF251163	251	31486	170462	30846	205618	170778	36170	36170
refbc_109633_AF251164	251	31486	170462	30846	167622	139222	36170	36170
refbc_109633_AF251165	251	31486	170462	30846	167622	139222	36170	36170
refbc_109633_AF251166	251	31486	170462	30846	167622	139222	36170	36170
refbc_109633_AF251167	251	31486	170462	30846	167622	139222	36170	36170
refbc_109633_AF251168	241	31486	170462	30846	212698	176658	36170	36170
refbc_109633_AF501564	479	48942	207382	66394	252362	218722	60870	60870
refbc_109633_AJ585496	215	27122	159102	30846	167622	139222	31486	31486
refbc_109633_AJ585497	215	27122	159102	30846	167622	139222	31486	31486
refbc_109633_AJ585498	222	27122	30846	191458	159018	36170	36170	36170
refbc_109633_AJ585499	220	27122	159102	30846	167622	139222	31486	31486
refbc_109633_AJ585500	215	27122	159102	30846	167622	139222	31486	31486
refbc_109633_AJ585502	229	27122	159102	30846	167622	139222	36170	36170
refbc_109633_AY228347	213	27122	159102	24758	167622	139222	31486	31486
refbc_109633_DQ192182	213	27122	159102	24758	167622	139222	31486	31486
refbc_109760_AY997092	232	27122	159102	30846	167622	139222	36170	36170
refbc_109760_EU379241	241	31486	170462	30846	212698	176658	36170	36170
refbc_109792_AB456069	225	27122	159102	30846	167622	139222	36170	36170
refbc_109792_AB456070	225	27122	159102	30846	167622	139222	36170	36170
refbc_109792_AB456071	225	27122	159102	30846	167622	139222	36170	36170
refbc_109792_AB456072	225	27122	159102	30846	167622	139222	36170	36170
refbc_109792_AB456073	225	27122	159102	30846	167622	139222	36170	36170
refbc_109792_AB456119	224	27122	159102	30846	167622	164898	36170	36170
refbc_109811_AF361110	215	27122	159102	30846	167622	139222	31486	31486
refbc_109811_AJ275618	217	27122	159102	30846	167622	139222	31486	31486
refbc_109811_AJ275619	216	27122	159102	30846	167622	139222	31486	31486
refbc_109815_AF361118	215	27122	159102	30846	167622	139222	31486	31486
refbc_109815_AJ275620	217	27122	159102	30846	167622	139222	31486	31486
refbc_109815_AJ275623	217	27122	159102	30846	167622	139222	31486	31486
refbc_109817_AF361119	215	27122	159102	30846	212698	176658	31486	31486
refbc_109817_AJ275625	217	27122	159102	30846	167622	139222	31486	31486
refbc_109817_AJ275627	217	27122	159102	30846	167622	139222	31486	31486
refbc_109817_DQ866544	217	27122	30846	191458	159018	31486	31486	31486
refbc_109820_AJ275630	218	27122	159102	30846	167622	139222	31486	31486
refbc_109820_DQ866546	218	27122	159102	30846	205618	170778	31486	31486
refbc_109822_AJ275633	217	27122	159102	30846	167622	139222	31486	31486
refbc_109822_AJ275634	217	27122	159102	30846	167622	139222	31486	31486
refbc_109822_DQ866547	217	27122	159102	30846	167622	139222	31486	31486
refbc_109824_AF361123	215	27122	159102	30846	167622	139222	31486	31486
refbc_109824_AF361124	215	27122	159102	30846	167622	139222	31486	31486
refbc_109824_AJ275636	217	27122	159102	30846	212698	176658	31486	31486
refbc_109824_AJ275637	217	27122	30846	191458	159018	31486	31486	31486
refbc_109824_DQ866552	217	27122	159102	30846	167622	139222	31486	31486
refbc_109826_AF361127	215	27122	159102	30846	167622	139222	31486	31486
refbc_109826_AF361128	215	27122	159102	30846	167622	139222	31486	31486
refbc_109826_AJ275631	217	27122	159102	30846	167622	139222	31486	31486
refbc_109826_AJ275640	217	27122	159102	30846	167622	139222	31486	31486
refbc_109827_AF361129	216	27122	159102	30846	167622	139222	31486	31486
refbc_109827_AJ275641	218	27122	159102	30846	167622	139222	31486	31486
refbc_109827_DQ866556	218	27122	159102	30846	212698	176658	31486	31486
refbc_109830_AF361133	214	27122	159102	24758	167622	139222	31486	31486
refbc_109830_AF361134	214	27122	159102	24758	167622	139222	31486	31486
refbc_109830_AF361135	214	27122	159102	24758	167622	139222	31486	31486
refbc_109830_AJ275645	216	27122	159102	30846	167622	139222	31486	31486
refbc_109831_AF361136	215	27122	159102	30846	167622	139222	31486	31486
refbc_109831_AJ275646	218	27122	159102	30846	167622	139222	31486	31486
refbc_109831_DQ866560	218	27122	159102	30846	167622	139222	31486	31486
refbc_109833_AF361141	215	27122	159102	30846	167622	139222	31486	31486
refbc_109833_AF361142	215	27122	159102	30846	205618	170778	31486	31486
refbc_109833_AF361143	215	27122	159102	30846	167622	139222	31486	31486
refbc_109833_AF361144	215	27122	159102	30846	167622	139222	31486	31486
refbc_109833_AJ275649	217	27122	30846	191458	159018	31486	31486	31486
refbc_109834_AF361145	216	27122	159102	30846	167622	139222	31486	31486
refbc_109834_AF361146	216	27122	159102	30846	212698	176658	31486	31486
refbc_109834_AJ275650	218	27122	159102	30846	167622	139222	31486	31486
refbc_109834_AJ298248	218	27122	159102	30846	167622	139222	31486	31486
refbc_109834_DQ866564	218	27122	159102	30846	167622	139222	31486	31486
refbc_109836_AF361147	215	27122	159102	30846	167622	139222	31486	31486
refbc_109836_AF361148	215	27122	159102	30846	167622	139222	31486	31486
refbc_109836_AJ275652	218	27122	159102	30846	167622	139222	31486	31486
refbc_109836_AJ275653	218	27122	159102	30846	205618	170778	31486	31486
refbc_109838_AJ275655	217	27122	159102	30846	167622	139222	31486	31486
refbc_109838_DQ866573	217	27122	159102	30846	167622	139222	31486	31486
refbc_109842_AF361157	215	27122	159102	30846	167622	139222	31486	31486
refbc_109842_AJ275660	217	27122	159102	30846	167622	139222	31486	31486
refbc_109842_DQ866576	217	27122	159102	30846	205618	170778	31486	31486
refbc_109843_AF361154	215	27122	159102	30846	167622	139222	31486	31486
refbc_109843_AJ275661	217	27122	159102	30846	167622	139222	31486	31486
refbc_109846_AF361159	214	27122	159102	24758	167622	139222	31486	31486
refbc_109846_AJ275665	217	27122	159102	30846	167622	139222	31486	31486
refbc_109847_AJ275666	218	27122	159102	30846	167622	139222	31486	31486
refbc_109847_DQ866570	218	27122	159102	30846	167622	139222	31486	31486
refbc_109849_AF361161	216	27122	159102	30846	167622	139222	31486	31486
refbc_109849_AJ275668	217	27122	159102	30846	212698	176658	31486	31486
refbc_109849_AJ275669	218	27122	159102	30846	167622	139222	31486	31486
refbc_109849_AJ275670	218	27122	30846	191458	159018	31486	31486	31486
refbc_109849_AJ275671	218	27122	30846	191458	159018	31486	31486	31486
refbc_109849_DQ866584	218	27122	159102	30846	167622	139222	31486	31486
refbc_109849_DQ866585	218	27122	30846	191458	159018	31486	31486	31486
refbc_109850_AF361162	214	27122	159102	24758	205618	170778	31486	31486
refbc_109850_AF361163	214	27122	159102	24758	167622	139222	31486	31486
refbc_109850_AJ275672	217	27122	159102	30846	167622	139222	31486	31486
refbc_109852_AF361167	215	27122	159102	30846	167622	139222	31486	31486
refbc_109852_AJ275675	217	27122	159102	30846	167622	139222	31486	31486
refbc_109852_AJ275676	216	27122	159102	30846	167622	139222	31486	31486
refbc_109852_DQ866590	217	27122	159102	30846	167622	139222	31486	31486
refbc_109871_FJ010547	291	36170	35490	210922	175238	41174	41174	41174
refbc_109871_FJ010548	291	36170	178982	35490	184662	153422	41174	41174
refbc_109871_FJ010549	291	36170	178982	35490	184662	153422	41174	41174
refbc_109871_FJ010550	291	36170	178982	35490	184662	153422	41174	41174
refbc_109871_FJ010551	291	36170	178982	35490	226522	188198	41174	41174
refbc_109871_FJ010552	291	36170	178982	35490	184662	153422	41174	41174
refbc_109871_FJ010553	291	36170	178982	35490	184662	153422	41174	41174
refbc_109871_FJ010554	291	36170	178982	35490	184662	153422	41174	41174
refbc_109871_FJ010555	291	36170	178982	35490	184662	153422	41174	41174
refbc_109871_FJ010556	291	36170	178982	35490	184662	153422	41174	41174
refbc_109871_FJ010557	291	36170	178982	35490	184662	153422	41174	41174
refbc_109871_FJ010558	291	36170	178982	35490	184662	153422	41174	41174
refbc_109871_FJ010559	291	36170	178982	35490	184662	153422	41174	41174
refbc_109871_FJ010560	291	36170	178982	35490	234322	194678	41174	41174
refbc_109897_AF216760	221	27122	159102	30846	167622	139222	31486	31486
refbc_109897_AY997051	213	27122	159102	24758	167622	139222	31486	31486
refbc_109897_FJ827737	206	27122	159102	24758	167622	139222	31486	31486
refbc_109897_FJ827738	205	27122	159102	24758	167622	139222	31486	31486
refbc_109897_FJ827739	205	27122	159102	24758	167622	164898	31486	31486
refbc_109897_FJ827740	205	27122	159102	24758	167622	139222	31486	31486
refbc_109899_AF202728	196	27122	150582	24758	167622	139222	31486	31486
refbc_109899_DQ983814	194	27122	150582	24758	167622	139222	31486	31486
refbc_109899_DQ983815	194	27122	150582	24758	167622	139222	31486	31486
refbc_109899_DQ983816	194	27122	150582	24758	167622	139222	31486	31486
refbc_109996_AY722479	172	21434	150582	24758	188198	149874	27122	27122
refbc_109996_GQ268068	193	27122	150582	24758	167622	139222	31486	31486
refbc_110154_AF073584	224	27122	159102	30846	167622	139222	36170	36170
refbc_110154_AF073586	224	27122	159102	30846	167622	139222	36170	36170
refbc_110154_AF073590	224	27122	159102	30846	167622	139222	36170	36170
refbc_110154_AF073592	224	27122	159102	30846	167622	139222	36170	36170
refbc_110286_AF190584	244	31486	170462	30846	167622	139222	36170	36170
refbc_110288_AB180702	228	27122	159102	30846	167622	139222	36170	36170
refbc_110288_AF190589	248	31486	170462	30846	212698	176658	36170	36170
refbc_110288_AF190590	248	31486	170462	30846	167622	139222	36170	36170
refbc_110289_AF190611	244	31486	30846	191458	159018	36170	36170	36170
refbc_110289_GU977078	219	27122	159102	30846	167622	139222	31486	31486
refbc_110289_GU977079	219	27122	159102	30846	167622	139222	31486	31486
refbc_110289_GU977080	219	27122	159102	30846	167622	139222	31486	31486
refbc_110289_GU977081	219	27122	159102	30846	167622	139222	31486	31486
refbc_110289_GU977082	219	27122	159102	30846	167622	139222	31486	31486
refbc_110289_GU977083	219	27122	159102	30846	167622	139222	31486	31486
refbc_110289_GU977084	219	27122	159102	30846	167622	139222	31486	31486
refbc_110289_GU977085	219	27122	159102	30846	167622	139222	31486	31486
refbc_110289_GU977086	219	27122	159102	30846	167622	139222	31486	31486
refbc_110318_AF205405	222	27122	159102	30846	167622	139222	36170	36170
refbc_110318_AF455750	222	27122	159102	30846	167622	139222	36170	36170
refbc_110318_AY548215	222	27122	159102	30846	167622	139222	36170	36170
refbc_110329_AY997924	220	27122	159102	30846	167622	139222	31486	31486
refbc_110329_EU339750	219	27122	159102	30846	167622	139222	31486	31486
refbc_110331_EU339726	211	27122	159102	24758	167622	139222	31486	31486
refbc_110331_EU628247	212	27122	159102	24758	167622	139222	31486	31486
refbc_110533_AJ390416	171	21434	150582	24758	153422	122182	27122	27122
refbc_110533_EF026130	199	27122	159102	24758	167622	139222	31486	31486
refbc_110542_AJ390407	157	21434	139222	20914	188198	149874	27122	27122
refbc_110542_AM749936	183	21434	150582	24758	167622	139222	31486	31486
refbc_110542_AY787708	509	56426	207382	66394	270362	234322	67314	67314
refbc_110542_DQ223758	164	21434	150582	20914	188198	149874	27122	27122
refbc_110542_DQ223759	163	21434	150582	20914	188198	149874	27122	27122
refbc_110542_EF026143	162	21434	150582	20914	153422	122182	27122	27122
refbc_110543_AM749935	180	21434	150582	24758	153422	122182	31486	31486
refbc_110548_AJ390421	154	21434	139222	20914	153422	122182	21434	21434
refbc_110548_AJ390422	154	21434	139222	20914	153422	122182	21434	21434
refbc_110548_DQ322080	154	21434	139222	20914	153422	122182	21434	21434
refbc_110548_DQ322081	154	21434	139222	20914	188198	149874	21434	21434
refbc_110548_DQ322082	154	21434	139222	20914	188198	149874	21434	21434
refbc_110550_AJ390424	154	21434	139222	20914	153422	144714	21434	21434
refbc_110550_AJ390425	154	21434	139222	20914	153422	122182	21434	21434
refbc_110584_AF210672	166	21434	150582	20914	153422	122182	27122	27122
refbc_110584_AF210673	166	21434	150582	20914	153422	122182	27122	27122
refbc_110584_AY254158	169	21434	150582	20914	153422	122182	27122	27122
refbc_110584_EF612466	483	56426	207382	66394	252362	218722	60870	60870
refbc_110692_AM267066	308	36170	178982	53906	226522	188198	41174	41174
refbc_110692_AM267067	314	36170	178982	53906	184662	153422	48942	48942
refbc_110699_AF202408	243	31486	170462	30846	167622	139222	36170	36170
refbc_110699_DQ438045	230	27122	159102	30846	167622	139222	36170	36170
refbc_110701_AF202411	238	31486	159102	30846	167622	139222	36170	36170
refbc_110701_AF414502	222	27122	159102	30846	167622	139222	36170	36170
refbc_110719_AF202374	233	27122	159102	30846	167622	139222	36170	36170
refbc_110719_AF478760	222	27122	159102	30846	167622	139222	36170	36170
refbc_110720_AF202377	236	31486	159102	30846	167622	139222	36170	36170
refbc_110720_AF478761	222	27122	30846	191458	159018	36170	36170	36170
refbc_110733_AF202415	237	31486	159102	30846	167622	139222	36170	36170
refbc_110733_AF478784	224	27122	159102	30846	167622	139222	36170	36170
refbc_110735_AF202418	258	31486	170462	30846	167622	139222	36170	36170
refbc_110735_AF254460	244	31486	170462	30846	205618	170778	36170	36170
refbc_110735_DQ064587	243	31486	170462	30846	167622	139222	36170	36170
refbc_110751_AY275026	229	27122	159102	30846	167622	139222	36170	36170
refbc_110751_AY275027	229	27122	159102	30846	212698	176658	36170	36170
refbc_110751_AY275028	230	27122	159102	30846	167622	139222	36170	36170
refbc_110762_AJ427790	214	27122	159102	24758	167622	139222	31486	31486
refbc_110762_AJ491679	211	27122	24758	191458	159018	31486	31486	31486
refbc_110833_AB275838	250	31486	170462	30846	167622	139222	36170	36170
refbc_110833_AB275839	250	31486	170462	30846	167622	139222	36170	36170
refbc_110833_AB275840	250	31486	170462	30846	167622	139222	36170	36170
refbc_110833_AB275841	250	31486	30846	191458	159018	36170	36170	36170
refbc_110833_AB275842	250	31486	170462	30846	167622	139222	36170	36170
refbc_110833_AB275843	250	31486	170462	30846	167622	139222	36170	36170
refbc_110833_AB275844	250	31486	170462	30846	167622	139222	36170	36170
refbc_110833_AB275845	250	31486	170462	30846	167622	139222	36170	36170
refbc_110833_AF185939	163	21434	150582	20914	153422	122182	27122	27122
refbc_110833_AY260558	176	21434	150582	24758	153422	122182	27122	27122
refbc_110833_AY422521	532	56426	218742	66394	270362	234322	77162	77162
refbc_110875_EF060104	599	65474	227262	83366	301706	260742	77162	77162
refbc_110875_EF060105	599	65474	227262	83366	301706	260742	77162	77162
refbc_110875_EF060107	599	65474	227262	83366	301706	260742	77162	77162
refbc_110875_EF060108	596	65474	227262	83366	301706	260742	77162	77162
refbc_110875_EF060109	596	65474	227262	83366	301706	260742	77162	77162
refbc_110875_EF060110	596	65474	227262	83366	301706	260742	77162	77162
refbc_110875_EF060111	596	65474	227262	83366	301706	260742	77162	77162
refbc_110875_EF060114	596	65474	227262	83366	301706	260742	77162	77162
refbc_110875_EF060115	586	65474	227262	83366	291986	252342	77162	77162
refbc_110875_EF060120	596	65474	227262	83366	301706	260742	77162	77162
refbc_110875_EF060121	596	65474	227262	83366	301706	260742	77162	77162
refbc_110875_EF060124	596	65474	227262	83366	301706	260742	77162	77162
refbc_110875_EF060125	595	65474	227262	83366	301706	260742	77162	77162
refbc_110875_EF060127	594	65474	227262	83366	291986	252342	77162	77162
refbc_110875_EF060130	596	65474	227262	83366	301706	260742	77162	77162
refbc_110875_EF060132	596	65474	227262	83366	301706	260742	77162	77162
refbc_110875_EF060133	596	65474	227262	83366	301706	260742	77162	77162
refbc_110875_GU359281	262	31486	170462	35490	184662	153422	36170	36170
refbc_110881_AY576670	206	27122	159102	24758	167622	139222	31486	31486
refbc_110881_GU359332	260	31486	170462	35490	167622	139222	36170	36170
refbc_110886_AM900999	205	27122	159102	24758	212698	176658	31486	31486
refbc_110886_GU359308	260	31486	170462	35490	167622	139222	36170	36170
refbc_110888_DQ655799	209	27122	159102	24758	167622	139222	31486	31486
refbc_110888_GU359312	263	31486	170462	35490	226522	188198	41174	41174
refbc_110895_EF153067	212	27122	159102	24758	167622	139222	31486	31486
refbc_110895_GU359162	262	31486	170462	35490	184662	153422	36170	36170
refbc_110907_EF153088	215	27122	159102	30846	167622	139222	31486	31486
refbc_110907_GU359171	262	31486	170462	35490	184662	153422	36170	36170
refbc_111138_AF096986	249	31486	170462	30846	205618	170778	36170	36170
refbc_111138_AY336955	255	31486	170462	30846	167622	139222	36170	36170
refbc_111138_DQ116913	256	31486	170462	30846	167622	139222	36170	36170
refbc_111138_EU423924	256	31486	170462	30846	167622	139222	36170	36170
refbc_111139_AF096979	273	31486	170462	35490	184662	153422	41174	41174
refbc_111144_AF209805	212	27122	24758	191458	159018	31486	31486	31486
refbc_111146_AF209796	211	27122	159102	24758	167622	139222	31486	31486
refbc_111146_AY082128	554	65474	218742	83366	282266	243942	77162	77162
refbc_111151_AF209810	211	27122	159102	24758	167622	139222	31486	31486
refbc_111155_AF209807	211	27122	159102	24758	167622	139222	31486	31486
refbc_111155_AY082142	583	65474	227262	83366	291986	252342	77162	77162
refbc_111160_AF209812	211	27122	159102	24758	167622	139222	31486	31486
refbc_111161_AF209808	212	27122	159102	24758	167622	139222	31486	31486
refbc_111161_AY082152	591	65474	227262	83366	291986	252342	77162	77162
refbc_111171_AB367506	429	48942	198862	66394	225362	195322	60870	60870
refbc_111171_AB367507	428	48942	198862	66394	225362	195322	60870	60870
refbc_111171_AF228082	430	48942	198862	66394	225362	195322	60870	60870
refbc_111171_AF257328	428	48942	198862	66394	225362	195322	60870	60870
refbc_111171_AF266797	430	48942	198862	66394	225362	195322	60870	60870
refbc_111171_AY423293	430	48942	198862	66394	225362	195322	60870	60870
refbc_111171_DQ335631	429	48942	198862	66394	261362	226522	60870	60870
refbc_111171_DQ821178	430	48942	198862	66394	225362	195322	60870	60870
refbc_111171_FJ746677	430	48942	198862	66394	225362	195322	60870	60870
refbc_111171_GU319983	421	48942	198862	66394	225362	195322	60870	60870
refbc_111171_GU993891	430	48942	198862	66394	225362	195322	60870	60870
refbc_111310_AB035713	214	27122	159102	24758	167622	139222	31486	31486
refbc_111310_AB035714	214	27122	159102	24758	167622	139222	31486	31486
refbc_111310_AB035715	214	27122	159102	24758	167622	139222	31486	31486
refbc_111431_AF196572	221	27122	159102	30846	167622	139222	31486	31486
refbc_111431_AF280987	210	27122	159102	24758	167622	139222	31486	31486
refbc_111433_AF464981	263	31486	170462	35490	184662	153422	41174	41174
refbc_111433_AF464982	265	31486	170462	35490	184662	153422	41174	41174
refbc_111433_AF464983	268	31486	170462	35490	184662	153422	41174	41174
refbc_111433_AF464984	265	31486	170462	35490	226522	188198	41174	41174
refbc_111433_AF464985	265	31486	170462	35490	184662	153422	41174	41174
refbc_111435_AF168153	268	31486	170462	35490	184662	153422	41174	41174
refbc_111435_AF168156	289	31486	178982	35490	184662	153422	41174	41174
refbc_111435_AF168157	268	31486	170462	35490	234322	194678	41174	41174
refbc_111435_AF464988	265	31486	170462	35490	184662	153422	41174	41174
refbc_111435_AF464989	265	31486	170462	35490	184662	153422	41174	41174
refbc_111435_AF464990	266	31486	170462	35490	226522	188198	41174	41174
refbc_111435_AF464991	266	31486	170462	35490	226522	188198	41174	41174
refbc_111577_AF098407	165	21434	150582	20914	153422	122182	27122	27122
refbc_111577_EU639617	164	21434	150582	20914	153422	122182	27122	27122
refbc_111582_AF101278	152	21434	139222	20914	153422	122182	21434	21434
refbc_111582_AF101279	152	21434	139222	20914	153422	122182	21434	21434
refbc_111587_AF101281	162	21434	150582	20914	153422	122182	27122	27122
refbc_111587_AF101282	162	21434	150582	20914	153422	122182	27122	27122
refbc_111587_AY233220	159	21434	139222	20914	153422	122182	27122	27122
refbc_111587_EU639588	159	21434	139222	20914	153422	122182	27122	27122
refbc_111587_EU639589	159	21434	139222	20914	188198	149874	27122	27122
refbc_111617_AB097663	184	21434	150582	24758	167622	139222	31486	31486
refbc_111617_AB097664	184	21434	150582	24758	167622	139222	31486	31486
refbc_111617_AB280882	265	31486	170462	35490	184662	153422	41174	41174
refbc_111617_AB280883	265	31486	170462	35490	234322	194678	41174	41174
refbc_111617_AY260561	184	21434	150582	24758	167622	139222	31486	31486
refbc_111617_AY422523	517	56426	218742	66394	270362	234322	67314	67314
refbc_111617_AY422524	517	56426	218742	66394	270362	234322	67314	67314
refbc_111620_AF451739	150	21434	139222	20914	153422	122182	21434	21434
refbc_111622_AY581096	150	21434	20914	175238	139554	21434	21434	21434
refbc_111622_DQ394369	150	21434	139222	20914	153422	122182	21434	21434
refbc_111649_AF116180	150	21434	20914	175238	139554	21434	21434	21434
refbc_111649_AY251416	150	21434	139222	20914	188198	149874	21434	21434
refbc_111649_DQ980009	151	21434	139222	20914	153422	122182	21434	21434
refbc_111668_DQ219313	161	21434	150582	20914	188198	149874	27122	27122
refbc_111668_DQ394380	161	21434	150582	20914	153422	122182	27122	27122
refbc_111668_DQ530202	532	56426	218742	66394	270362	234322	77162	77162
refbc_111668_DQ534462	161	21434	150582	20914	194678	155034	27122	27122
refbc_111670_DQ001278	168	21434	150582	20914	153422	122182	27122	27122
refbc_111670_DQ394367	164	21434	150582	20914	153422	122182	27122	27122
refbc_111790_AF151009	260	31486	170462	35490	167622	139222	36170	36170
refbc_111843_AF163113	151	21434	139222	20914	194678	155034	21434	21434
refbc_111843_AY509789	154	21434	139222	20914	153422	122182	21434	21434
refbc_111843_AY509804	152	21434	139222	20914	153422	122182	21434	21434
refbc_111843_AY509805	152	21434	139222	20914	188198	149874	21434	21434
refbc_111969_AB035894	214	27122	159102	24758	167622	139222	31486	31486
refbc_111969_AB035895	214	27122	159102	24758	212698	176658	31486	31486
refbc_111969_AB035896	214	27122	159102	24758	167622	139222	31486	31486
refbc_111969_AB035897	214	27122	159102	24758	167622	164898	31486	31486
refbc_112062_AF159924	505	56426	207382	66394	261362	226522	67314	67314
refbc_112062_AF159940	507	56426	66394	261362	226522	67314	67314	67314
refbc_112062_AY303140	151	21434	139222	20914	153422	122182	21434	21434
refbc_112062_AY303141	151	21434	139222	20914	153422	122182	21434	21434
refbc_112062_AY303142	151	21434	139222	20914	153422	122182	21434	21434
refbc_112062_AY303143	151	21434	139222	20914	153422	122182	21434	21434
refbc_112062_AY303144	151	21434	139222	20914	153422	122182	21434	21434
refbc_112062_AY303145	151	21434	139222	20914	153422	122182	21434	21434
refbc_112062_AY303146	151	21434	139222	20914	153422	122182	21434	21434
refbc_112062_AY303147	151	21434	139222	20914	153422	122182	21434	21434
refbc_112062_AY303148	151	21434	139222	20914	153422	122182	21434	21434
refbc_112062_AY303149	151	21434	139222	20914	153422	122182	21434	21434
refbc_112062_AY303150	151	21434	139222	20914	153422	122182	21434	21434
refbc_112062_AY304147	151	21434	139222	20914	153422	122182	21434	21434
refbc_112062_AY304148	151	21434	139222	20914	188198	149874	21434	21434
refbc_112062_AY304149	151	21434	139222	20914	153422	122182	21434	21434
refbc_112062_AY304150	151	21434	139222	20914	153422	122182	21434	21434
refbc_112062_AY304151	151	21434	139222	20914	153422	122182	21434	21434
refbc_112062_AY304152	151	21434	139222	20914	153422	122182	21434	21434
refbc_112062_AY304153	151	21434	139222	20914	153422	122182	21434	21434
refbc_112062_AY304154	151	21434	139222	20914	153422	122182	21434	21434
refbc_112062_AY304155	151	21434	139222	20914	153422	122182	21434	21434
refbc_112062_AY304156	151	21434	139222	20914	153422	122182	21434	21434
refbc_112062_AY304157	151	21434	139222	20914	153422	122182	21434	21434
refbc_112062_AY304158	151	21434	139222	20914	153422	122182	21434	21434
refbc_112062_AY304159	151	21434	139222	20914	194678	155034	21434	21434
refbc_112062_AY304160	151	21434	139222	20914	153422	122182	21434	21434
refbc_112062_AY304161	151	21434	139222	20914	153422	122182	21434	21434
refbc_112062_AY463145	152	21434	139222	20914	153422	122182	21434	21434
refbc_112062_AY463146	152	21434	139222	20914	188198	149874	21434	21434
refbc_112062_AY463147	152	21434	139222	20914	153422	122182	21434	21434
refbc_112062_AY463148	152	21434	139222	20914	153422	122182	21434	21434
refbc_112062_AY463149	152	21434	139222	20914	153422	122182	21434	21434
refbc_112062_AY463150	152	21434	139222	20914	153422	122182	21434	21434
refbc_112062_AY463151	152	21434	139222	20914	153422	122182	21434	21434
refbc_112062_AY463152	151	21434	139222	20914	153422	122182	21434	21434
refbc_112062_AY463153	152	21434	139222	20914	153422	122182	21434	21434
refbc_112062_AY509790	151	21434	139222	20914	153422	122182	21434	21434
refbc_112062_AY509792	151	21434	139222	20914	153422	122182	21434	21434
refbc_112062_AY509793	151	21434	139222	20914	153422	122182	21434	21434
refbc_112062_AY509794	151	21434	20914	175238	139554	21434	21434	21434
refbc_112062_AY509795	152	21434	139222	20914	153422	122182	21434	21434
refbc_112062_AY509796	150	21434	139222	20914	153422	122182	21434	21434
refbc_112062_AY509797	151	21434	139222	20914	188198	149874	21434	21434
refbc_112062_AY509798	151	21434	139222	20914	153422	122182	21434	21434
refbc_112062_AY509799	151	21434	139222	20914	153422	122182	21434	21434
refbc_112062_AY509800	151	21434	139222	20914	153422	122182	21434	21434
refbc_112062_EU586515	440	48942	198862	66394	234362	203122	60870	60870
refbc_112087_EU551150	324	36170	178982	53906	252342	212698	48942	48942
refbc_112090_AM947023	330	36170	178982	53906	198862	167622	48942	48942
refbc_112090_AM947024	330	36170	178982	53906	198862	167622	48942	48942
refbc_112090_AM947025	330	36170	178982	53906	198862	167622	48942	48942
refbc_112090_AM947026	330	36170	178982	53906	198862	167622	48942	48942
refbc_112090_AM947027	330	36170	178982	53906	198862	167622	48942	48942
refbc_112090_AY455772	336	36170	178982	53906	198862	167622	48942	48942
refbc_112090_EU477364	570	65474	218742	83366	282266	243942	77162	77162
refbc_112090_EU477365	570	65474	218742	83366	282266	243942	77162	77162
refbc_112090_EU477366	518	56426	218742	66394	270362	234322	67314	67314
refbc_112090_FM999239	267	31486	170462	35490	184662	153422	41174	41174
refbc_112090_FM999240	265	31486	170462	35490	184662	153422	41174	41174
refbc_112090_FM999241	265	31486	170462	35490	184662	153422	41174	41174
refbc_112090_FM999242	265	31486	170462	35490	184662	153422	41174	41174
refbc_112090_FM999243	329	36170	178982	53906	198862	198538	48942	48942
refbc_112090_FM999244	329	36170	178982	53906	252342	212698	48942	48942
refbc_112090_FM999245	329	36170	178982	53906	198862	167622	48942	48942
refbc_112090_FM999246	267	31486	170462	35490	184662	153422	41174	41174
refbc_112090_FM999247	265	31486	170462	35490	184662	153422	41174	41174
refbc_112090_FM999248	324	36170	178982	53906	198862	167622	48942	48942
refbc_112090_FM999249	275	31486	170462	35490	234322	194678	41174	41174
refbc_112090_FM999250	260	31486	170462	35490	167622	139222	36170	36170
refbc_112090_FM999251	225	27122	159102	30846	167622	139222	36170	36170
refbc_112090_FM999252	267	31486	170462	35490	184662	153422	41174	41174
refbc_112090_FM999253	267	31486	170462	35490	184662	153422	41174	41174
refbc_112090_FM999254	267	31486	170462	35490	184662	153422	41174	41174
refbc_112090_FM999255	267	31486	170462	35490	184662	153422	41174	41174
refbc_112090_FM999256	264	31486	170462	35490	184662	153422	41174	41174
refbc_112090_FM999257	264	31486	170462	35490	226522	188198	41174	41174
refbc_112090_FM999258	268	31486	170462	35490	226522	188198	41174	41174
refbc_112090_FM999259	267	31486	170462	35490	184662	153422	41174	41174
refbc_112090_GU174502	255	31486	170462	30846	167622	139222	36170	36170
refbc_112090_GU320213	330	36170	178982	53906	198862	167622	48942	48942
refbc_112090_GU320214	330	36170	178982	53906	243942	205618	48942	48942
refbc_112090_GU320215	330	36170	178982	53906	198862	167622	48942	48942
refbc_112090_GU320216	330	36170	178982	53906	198862	167622	48942	48942
refbc_112090_GU320217	330	36170	178982	53906	198862	167622	48942	48942
refbc_112090_GU320218	330	36170	178982	53906	198862	167622	48942	48942
refbc_112090_GU320219	330	36170	178982	53906	198862	167622	48942	48942
refbc_112090_GU320220	330	36170	178982	53906	252342	212698	48942	48942
refbc_112090_GU320221	330	36170	178982	53906	243942	205618	48942	48942
refbc_112090_GU320222	330	36170	178982	53906	198862	167622	48942	48942
refbc_112090_GU320223	330	36170	178982	53906	198862	167622	48942	48942
refbc_112090_GU320224	330	36170	178982	53906	198862	167622	48942	48942
refbc_112090_GU320225	330	36170	178982	53906	198862	167622	48942	48942
refbc_112090_GU320226	330	36170	53906	227142	191458	48942	48942	48942
refbc_112090_GU320227	330	36170	178982	53906	198862	167622	48942	48942
refbc_112090_GU320228	330	36170	178982	53906	198862	167622	48942	48942
refbc_112090_GU320229	330	36170	178982	53906	198862	167622	48942	48942
refbc_112090_GU320230	330	36170	178982	53906	198862	167622	48942	48942
refbc_112090_GU320231	330	36170	178982	53906	252342	212698	48942	48942
refbc_112090_GU320232	330	36170	178982	53906	198862	167622	48942	48942
refbc_112090_GU320233	330	36170	178982	53906	198862	167622	48942	48942
refbc_112090_GU320234	330	36170	178982	53906	243942	205618	48942	48942
refbc_112090_GU320235	330	36170	178982	53906	198862	167622	48942	48942
refbc_112090_GU320236	330	36170	178982	53906	198862	167622	48942	48942
refbc_112090_GU320237	330	36170	178982	53906	198862	167622	48942	48942
refbc_112090_GU320238	330	36170	178982	53906	198862	167622	48942	48942
refbc_112090_GU320239	330	36170	178982	53906	198862	167622	48942	48942
refbc_112090_GU320240	330	36170	178982	53906	198862	167622	48942	48942
refbc_112090_GU320241	330	36170	178982	53906	243942	205618	48942	48942
refbc_112090_GU320242	330	36170	178982	53906	198862	167622	48942	48942
refbc_112090_GU320243	330	36170	178982	53906	198862	167622	48942	48942
refbc_112090_GU320244	330	36170	178982	53906	198862	167622	48942	48942
refbc_112090_GU320245	330	36170	178982	53906	198862	167622	48942	48942
refbc_112090_GU320246	330	36170	178982	53906	198862	167622	48942	48942
refbc_112090_GU320247	330	36170	178982	53906	198862	167622	48942	48942
refbc_112090_GU320248	330	36170	178982	53906	198862	198538	48942	48942
refbc_112134_FJ005106	153	21434	139222	20914	153422	122182	21434	21434
refbc_112180_AJ279449	163	21434	150582	20914	153422	122182	27122	27122
refbc_112180_AM262340	153	21434	139222	20914	153422	122182	21434	21434
refbc_112180_EU926218	155	21434	139222	20914	153422	122182	27122	27122
refbc_112180_FJ911892	512	56426	218742	66394	261362	226522	67314	67314
refbc_112391_FJ457927	218	27122	159102	30846	167622	139222	31486	31486
refbc_112391_FJ457928	218	27122	159102	30846	167622	139222	31486	31486
refbc_112409_EU667512	230	27122	159102	30846	205618	170778	36170	36170
refbc_112409_EU667521	230	27122	159102	30846	167622	139222	36170	36170
refbc_112416_AF115762	152	21434	139222	20914	153422	122182	21434	21434
refbc_112416_DQ980013	150	21434	20914	175238	139554	21434	21434	21434
refbc_112446_AY581076	150	21434	139222	20914	194678	155034	21434	21434
refbc_112449_AF116177	152	21434	139222	20914	153422	122182	21434	21434
refbc_112449_AF116178	152	21434	139222	20914	153422	122182	21434	21434
refbc_112449_AF297739	151	21434	139222	20914	153422	122182	21434	21434
refbc_112482_AF173302	164	21434	150582	20914	153422	122182	27122	27122
refbc_112482_AF173303	164	21434	150582	20914	153422	122182	27122	27122
refbc_112482_AF309592	507	56426	207382	66394	261362	226522	67314	67314
refbc_112482_AF309593	507	56426	207382	66394	261362	226522	67314	67314
refbc_112482_AF468874	507	56426	207382	66394	270362	234322	67314	67314
refbc_112482_AF468875	507	56426	207382	66394	261362	226522	67314	67314
refbc_112482_AF468876	507	56426	207382	66394	261362	226522	67314	67314
refbc_112482_DQ239994	470	48942	207382	66394	243362	210922	60870	60870
refbc_112482_FJ490753	527	56426	218742	66394	270362	234322	67314	67314
refbc_112483_AF173304	164	21434	150582	20914	153422	122182	27122	27122
refbc_112483_AF173305	164	21434	150582	20914	153422	122182	27122	27122
refbc_112483_AF173309	164	21434	150582	20914	153422	122182	27122	27122
refbc_112483_AF173315	164	21434	150582	20914	153422	122182	27122	27122
refbc_112483_AF309624	529	56426	218742	66394	270362	234322	77162	77162
refbc_112483_AF309625	529	56426	218742	66394	270362	234322	77162	77162
refbc_112483_AF468882	529	56426	218742	66394	270362	234322	77162	77162
refbc_112483_AF468883	529	56426	218742	66394	270362	234322	77162	77162
refbc_112483_AY509758	563	65474	218742	83366	282266	243942	77162	77162
refbc_112483_AY509759	563	65474	218742	83366	282266	243942	77162	77162
refbc_112483_AY509760	563	65474	218742	83366	282266	243942	77162	77162
refbc_112483_AY509761	563	65474	218742	83366	282266	243942	77162	77162
refbc_112483_AY509762	563	65474	218742	83366	282266	243942	77162	77162
refbc_112483_AY509763	563	65474	218742	83366	282266	243942	77162	77162
refbc_112483_AY725550	156	21434	139222	20914	153422	144714	27122	27122
refbc_112483_AY725551	156	21434	139222	20914	153422	122182	27122	27122
refbc_112483_AY725552	156	21434	139222	20914	188198	149874	27122	27122
refbc_112483_AY939544	404	41174	198862	53906	227142	191458	54746	54746
refbc_112483_DQ239995	476	48942	207382	66394	252362	218722	60870	60870
refbc_112483_DQ302969	156	21434	139222	20914	153422	122182	27122	27122
refbc_112483_DQ302970	156	21434	139222	20914	153422	122182	27122	27122
refbc_112483_DQ302971	156	21434	139222	20914	153422	122182	27122	27122
refbc_112483_DQ302972	156	21434	139222	20914	153422	144714	27122	27122
refbc_112483_DQ302973	156	21434	139222	20914	153422	122182	27122	27122
refbc_112483_DQ302974	156	21434	20914	175238	139554	27122	27122	27122
refbc_112483_DQ302975	156	21434	139222	20914	153422	122182	27122	27122
refbc_112483_EU042176	563	65474	218742	83366	282266	243942	77162	77162
refbc_112483_EU255886	155	21434	139222	20914	153422	122182	27122	27122
refbc_112483_EU255894	156	21434	139222	20914	153422	122182	27122	27122
refbc_112483_EU301070	525	56426	218742	66394	270362	234322	67314	67314
refbc_112483_EU301071	525	56426	218742	66394	270362	234322	67314	67314
refbc_112483_EU301072	525	56426	218742	66394	270362	234322	67314	67314
refbc_112483_EU301073	561	65474	218742	83366	282266	243942	77162	77162
refbc_112483_EU301074	561	65474	218742	83366	282266	243942	77162	77162
refbc_112483_EU301079	536	56426	218742	66394	272546	235542	77162	77162
refbc_112483_EU514256	155	21434	139222	20914	153422	122182	27122	27122
refbc_112483_EU851919	563	65474	83366	282266	243942	77162	77162	77162
refbc_112483_FJ515732	156	21434	139222	20914	153422	122182	27122	27122
refbc_112483_FJ515733	156	21434	139222	20914	153422	122182	27122	27122
refbc_112483_GQ852739	156	21434	20914	175238	139554	27122	27122	27122
refbc_112483_GQ852740	156	21434	139222	20914	188198	149874	27122	27122
refbc_112483_GQ852741	156	21434	139222	20914	153422	122182	27122	27122
refbc_112483_GQ852742	156	21434	139222	20914	153422	122182	27122	27122
refbc_112483_GQ852743	156	21434	139222	20914	153422	122182	27122	27122
refbc_112489_AF173308	164	21434	150582	20914	153422	122182	27122	27122
refbc_112489_AY639404	164	21434	150582	20914	153422	122182	27122	27122
refbc_112489_AY725519	156	21434	139222	20914	153422	122182	27122	27122
refbc_112489_AY725520	156	21434	139222	20914	153422	122182	27122	27122
refbc_112489_AY725521	156	21434	139222	20914	153422	122182	27122	27122
refbc_112489_EU301109	524	56426	218742	66394	270362	234322	67314	67314
refbc_112491_AF173312	160	21434	139222	20914	153422	122182	27122	27122
refbc_112491_EF114683	453	48942	207382	66394	270362	234322	60870	60870
refbc_112504_AB035776	302	36170	178982	35490	184662	153422	41174	41174
refbc_112504_AB035777	301	36170	178982	35490	184662	153422	41174	41174
refbc_112504_AB035778	301	36170	178982	35490	184662	153422	41174	41174
refbc_112504_AB197773	299	36170	178982	35490	184662	153422	41174	41174
refbc_112506_AB087252	255	31486	170462	30846	167622	139222	36170	36170
refbc_112506_AF319028	257	31486	30846	191458	159018	36170	36170	36170
refbc_112507_AB087238	284	31486	170462	35490	184662	153422	41174	41174
refbc_112507_AF319006	292	36170	178982	35490	184662	153422	41174	41174
refbc_112513_AJ608054	214	27122	159102	24758	167622	139222	31486	31486
refbc_112513_AJ608055	214	27122	159102	24758	167622	139222	31486	31486
refbc_112513_AJ608056	214	27122	159102	24758	167622	139222	31486	31486
refbc_112513_AJ608057	214	27122	159102	24758	167622	139222	31486	31486
refbc_112513_AJ608058	215	27122	159102	30846	167622	139222	31486	31486
refbc_112513_AJ608059	217	27122	159102	30846	167622	139222	31486	31486
refbc_112513_AJ608060	217	27122	159102	30846	167622	139222	31486	31486
refbc_112513_AJ608061	217	27122	159102	30846	167622	139222	31486	31486
refbc_112519_AJ607911	214	27122	159102	24758	167622	139222	31486	31486
refbc_112519_AJ607912	214	27122	159102	24758	167622	139222	31486	31486
refbc_112519_AJ607913	213	27122	159102	24758	205618	170778	31486	31486
refbc_112519_AY255067	219	27122	159102	30846	167622	139222	31486	31486
refbc_112540_AF324032	233	27122	159102	30846	167622	139222	36170	36170
refbc_112540_AY280351	241	31486	170462	30846	167622	139222	36170	36170
refbc_112543_EU543603	293	36170	178982	35490	226522	188198	41174	41174
refbc_112543_EU543604	214	27122	159102	24758	167622	139222	31486	31486
refbc_112543_GQ160828	234	27122	159102	30846	167622	139222	36170	36170
refbc_112571_AF223531	236	31486	159102	30846	205618	170778	36170	36170
refbc_112593_AF216552	216	27122	159102	30846	167622	139222	31486	31486
refbc_112593_AF216555	216	27122	159102	30846	167622	139222	31486	31486
refbc_112609_AF284707	242	31486	170462	30846	167622	139222	36170	36170
refbc_112609_AJ300270	256	31486	170462	30846	167622	139222	36170	36170
refbc_112612_AF284724	250	31486	170462	30846	167622	139222	36170	36170
refbc_112612_AJ300285	255	31486	170462	30846	167622	139222	36170	36170
refbc_112612_FJ899751	187	21434	150582	24758	167622	164898	31486	31486
refbc_112615_AF284714	250	31486	170462	30846	167622	139222	36170	36170
refbc_112615_AF284715	250	31486	170462	30846	167622	139222	36170	36170
refbc_112615_AJ300272	254	31486	170462	30846	167622	139222	36170	36170
refbc_112786_AB035994	221	27122	159102	30846	167622	139222	31486	31486
refbc_112786_AB035995	221	27122	159102	30846	167622	139222	31486	31486
refbc_112790_AB036000	221	27122	159102	30846	167622	139222	31486	31486
refbc_112790_AB036001	221	27122	159102	30846	167622	139222	31486	31486
refbc_112790_AB036002	221	27122	30846	191458	159018	31486	31486	31486
refbc_112790_AB036003	221	27122	159102	30846	167622	139222	31486	31486
refbc_112837_AY102385	201	27122	24758	191458	159018	31486	31486	31486
refbc_112863_AF455747	225	27122	159102	30846	167622	139222	36170	36170
refbc_112863_AY028150	223	27122	159102	30846	167622	139222	36170	36170
refbc_112867_AF238993	223	27122	159102	30846	167622	139222	36170	36170
refbc_112867_DQ124636	225	27122	159102	30846	167622	139222	36170	36170
refbc_112867_DQ124637	225	27122	159102	30846	167622	139222	36170	36170
refbc_112867_DQ124638	225	27122	159102	30846	167622	139222	36170	36170
refbc_112867_DQ124639	225	27122	159102	30846	167622	139222	36170	36170
refbc_112867_DQ124640	225	27122	159102	30846	167622	139222	36170	36170
refbc_112867_DQ124641	225	27122	159102	30846	167622	139222	36170	36170
refbc_112867_DQ124642	225	27122	159102	30846	167622	139222	36170	36170
refbc_112867_DQ124643	225	27122	159102	30846	167622	139222	36170	36170
refbc_112867_DQ124644	225	27122	30846	191458	159018	36170	36170	36170
refbc_112867_DQ124645	225	27122	159102	30846	167622	139222	36170	36170
refbc_112867_DQ124646	225	27122	159102	30846	167622	139222	36170	36170
refbc_112867_DQ124647	225	27122	159102	30846	167622	139222	36170	36170
refbc_112867_DQ124648	225	27122	159102	30846	167622	139222	36170	36170
refbc_112867_DQ124649	225	27122	159102	30846	167622	139222	36170	36170
refbc_112867_DQ124650	225	27122	159102	30846	205618	170778	36170	36170
refbc_112867_DQ124651	225	27122	159102	30846	167622	139222	36170	36170
refbc_112867_DQ124652	225	27122	159102	30846	167622	139222	36170	36170
refbc_112867_DQ124653	225	27122	159102	30846	167622	139222	36170	36170
refbc_112874_AY028157	224	27122	159102	30846	205618	170778	36170	36170
refbc_112874_GQ301197	225	27122	159102	30846	167622	139222	36170	36170
refbc_112883_AF455748	161	21434	150582	20914	153422	122182	27122	27122
refbc_112883_AM777867	150	21434	139222	20914	153422	122182	21434	21434
refbc_113027_EU644709	454	48942	207382	66394	234362	203122	60870	60870
refbc_113027_EU644710	471	48942	207382	66394	261362	226522	60870	60870
refbc_113027_EU837197	592	65474	227262	83366	291986	252342	77162	77162
refbc_113027_EU837198	524	56426	218742	66394	270362	234322	67314	67314
refbc_113081_AJ292294	196	27122	150582	24758	167622	139222	31486	31486
refbc_113081_AJ408369	231	27122	159102	30846	167622	139222	36170	36170
refbc_113081_AY588247	231	27122	159102	30846	167622	139222	36170	36170
refbc_113084_AY102861	260	31486	170462	35490	167622	139222	36170	36170
refbc_113084_DQ365647	588	65474	227262	83366	291986	252342	77162	77162
refbc_113084_EU525995	566	65474	218742	83366	282266	243942	77162	77162
refbc_113242_AF181711	248	31486	170462	30846	167622	139222	36170	36170
refbc_113242_AF422966	584	65474	227262	83366	291986	252342	77162	77162
refbc_113242_AF422969	569	65474	218742	83366	282266	243942	77162	77162
refbc_113242_AF422972	448	48942	198862	66394	234362	203122	60870	60870
refbc_113242_AF422990	558	65474	218742	83366	282266	243942	77162	77162
refbc_113242_AF439482	154	21434	139222	20914	153422	122182	21434	21434
refbc_113243_AF181712	155	21434	139222	20914	153422	122182	27122	27122
refbc_113243_AF439505	159	21434	139222	20914	153422	122182	27122	27122
refbc_113243_AF439506	159	21434	139222	20914	153422	122182	27122	27122
refbc_113411_AJ271431	151	21434	139222	20914	153422	122182	21434	21434
refbc_113411_AJ271433	152	21434	139222	20914	153422	122182	21434	21434
refbc_113413_AJ271420	156	21434	139222	20914	153422	122182	27122	27122
refbc_113413_AJ271423	156	21434	139222	20914	153422	122182	27122	27122
refbc_113413_AJ426452	155	21434	139222	20914	153422	122182	27122	27122
refbc_113417_AF140435	214	27122	159102	24758	167622	139222	31486	31486
refbc_113417_AY826239	214	27122	159102	24758	167622	139222	31486	31486
refbc_113421_AY640218	372	41174	187502	53906	210342	177298	54746	54746
refbc_113421_AY640219	386	41174	187502	53906	218742	184378	54746	54746
refbc_113421_AY640220	365	41174	187502	53906	201942	170218	48942	48942
refbc_113479_AY553748	207	27122	159102	24758	167622	139222	31486	31486
refbc_113552_AY091480	294	36170	178982	35490	184662	153422	41174	41174
refbc_113615_AB470856	570	65474	218742	83366	282266	243942	77162	77162
refbc_113615_EF192179	491	56426	207382	66394	252362	218722	67314	67314
refbc_113628_EF446287	566	65474	218742	83366	282266	243942	77162	77162
refbc_114155_AM988622	197	27122	150582	24758	167622	139222	31486	31486
refbc_114155_AM988623	197	27122	150582	24758	167622	139222	31486	31486
refbc_114155_AM988624	197	27122	150582	24758	167622	139222	31486	31486
refbc_114155_FJ349622	208	27122	159102	24758	167622	139222	31486	31486
refbc_114231_FJ478134	578	65474	83366	291986	252342	77162	77162	77162
refbc_114231_FJ594991	458	48942	207382	66394	243362	218722	60870	60870
refbc_114231_GQ919076	585	65474	227262	83366	291986	252342	77162	77162
refbc_114231_GQ919077	580	65474	227262	83366	291986	252342	77162	77162
refbc_114260_GQ434464	217	27122	159102	30846	167622	139222	31486	31486
refbc_114266_EU277688	216	27122	159102	30846	167622	139222	31486	31486
refbc_114266_EU277689	216	27122	159102	30846	167622	139222	31486	31486
refbc_114268_EU277678	214	27122	159102	24758	167622	139222	31486	31486
refbc_114268_EU277679	214	27122	159102	24758	167622	139222	31486	31486
refbc_114281_AF118915	222	27122	159102	30846	167622	139222	36170	36170
refbc_114281_AJ633449	224	27122	159102	30846	167622	139222	36170	36170
refbc_114281_AJ633454	223	27122	159102	30846	167622	139222	36170	36170
refbc_114281_AJ746381	223	27122	159102	30846	167622	139222	36170	36170
refbc_114281_AJ746382	223	27122	159102	30846	167622	139222	36170	36170
refbc_114281_AJ746383	223	27122	159102	30846	212698	176658	36170	36170
refbc_114281_AJ746384	223	27122	159102	30846	167622	139222	36170	36170
refbc_114281_AJ746385	223	27122	159102	30846	167622	139222	36170	36170
refbc_114281_AJ746386	223	27122	159102	30846	167622	139222	36170	36170
refbc_114281_AJ746389	223	27122	30846	191458	159018	36170	36170	36170
refbc_114281_AJ746390	223	27122	159102	30846	167622	139222	36170	36170
refbc_114281_AJ746391	223	27122	159102	30846	205618	170778	36170	36170
refbc_114281_AJ746392	223	27122	30846	191458	159018	36170	36170	36170
refbc_114281_AY218947	221	27122	159102	30846	167622	139222	31486	31486
refbc_114282_AF118918	221	27122	159102	30846	167622	139222	31486	31486
refbc_114282_AJ633448	223	27122	159102	30846	167622	139222	36170	36170
refbc_114282_AJ633455	222	27122	159102	30846	167622	139222	36170	36170
refbc_114282_AJ746393	223	27122	159102	30846	167622	139222	36170	36170
refbc_114282_AJ746394	222	27122	159102	30846	167622	139222	36170	36170
refbc_114287_AJ633470	219	27122	159102	30846	167622	139222	31486	31486
refbc_114287_AJ633471	219	27122	159102	30846	167622	139222	31486	31486
refbc_114289_AJ633472	219	27122	159102	30846	167622	139222	31486	31486
refbc_114289_AM117052	221	27122	159102	30846	167622	139222	31486	31486
refbc_114289_AY508186	165	21434	150582	20914	188198	149874	27122	27122
refbc_114352_AF113766	213	27122	159102	24758	205618	170778	31486	31486
refbc_114352_AY015218	565	65474	218742	83366	282266	243942	77162	77162
refbc_114358_AF113769	208	27122	159102	24758	167622	139222	31486	31486
refbc_114358_AY015227	558	65474	218742	83366	282266	243942	77162	77162
refbc_114456_AB076241	247	31486	170462	30846	205618	170778	36170	36170
refbc_114497_AB083035	157	21434	139222	20914	153422	122182	27122	27122
refbc_114497_AB083036	157	21434	139222	20914	194678	155034	27122	27122
refbc_114497_AB086629	187	21434	150582	24758	167622	139222	31486	31486
refbc_114497_AB233338	157	21434	139222	20914	153422	122182	27122	27122
refbc_114497_AB250413	157	21434	139222	20914	153422	122182	27122	27122
refbc_114497_AB265146	519	56426	218742	66394	270362	234322	67314	67314
refbc_114497_AF368805	158	21434	139222	20914	153422	122182	27122	27122
refbc_114497_AF461743	160	21434	139222	20914	153422	122182	27122	27122
refbc_114497_AF461744	160	21434	139222	20914	153422	122182	27122	27122
refbc_114497_AF461745	160	21434	139222	20914	153422	122182	27122	27122
refbc_114497_AF461746	160	21434	139222	20914	153422	122182	27122	27122
refbc_114497_AF461747	160	21434	139222	20914	153422	122182	27122	27122
refbc_114497_AF461748	160	21434	139222	20914	153422	122182	27122	27122
refbc_114497_AJ345091	158	21434	139222	20914	153422	122182	27122	27122
refbc_114497_AJ345092	158	21434	139222	20914	194678	155034	27122	27122
refbc_114497_AJ345093	158	21434	139222	20914	153422	122182	27122	27122
refbc_114497_AJ608982	158	21434	139222	20914	153422	122182	27122	27122
refbc_114497_AY624182	522	56426	218742	66394	270362	234322	67314	67314
refbc_114497_AY624183	521	56426	218742	66394	270362	234322	67314	67314
refbc_114497_AY624184	498	56426	207382	66394	261362	226522	67314	67314
refbc_114497_AY755506	160	21434	139222	20914	153422	122182	27122	27122
refbc_114497_DQ069285	548	56426	218742	66394	272546	235542	77162	77162
refbc_114497_DQ449655	157	21434	139222	20914	153422	122182	27122	27122
refbc_114497_EF411219	568	65474	218742	83366	282266	243942	77162	77162
refbc_114497_EU886747	157	21434	139222	20914	153422	122182	27122	27122
refbc_114497_EU886748	157	21434	139222	20914	153422	122182	27122	27122
refbc_114497_FJ177460	588	65474	227262	83366	291986	252342	77162	77162
refbc_114497_FJ177461	588	65474	227262	83366	291986	252342	77162	77162
refbc_114497_FJ177462	589	65474	227262	83366	291986	252342	77162	77162
refbc_114497_FJ177463	588	65474	227262	83366	291986	252342	77162	77162
refbc_114497_FJ177464	588	65474	227262	83366	291986	252342	77162	77162
refbc_114497_FJ269352	157	21434	139222	20914	153422	122182	27122	27122
refbc_114497_GQ244511	454	48942	207382	66394	234362	203122	60870	60870
refbc_114497_GU354344	580	65474	227262	83366	291986	252342	77162	77162
refbc_114497_GU354345	589	65474	227262	83366	291986	252342	77162	77162
refbc_114497_GU354346	581	65474	227262	83366	291986	252342	77162	77162
refbc_114524_AJ271806	232	27122	30846	191458	159018	36170	36170	36170
refbc_114524_AY046150	234	27122	159102	30846	167622	139222	36170	36170
refbc_114524_AY130307	233	27122	159102	30846	167622	139222	36170	36170
refbc_114524_FJ196779	231	27122	159102	30846	167622	139222	36170	36170
refbc_114525_AJ229064	251	31486	170462	30846	167622	139222	36170	36170
refbc_114525_AJ271808	231	27122	159102	30846	212698	176658	36170	36170
refbc_114525_AY046149	233	27122	30846	191458	159018	36170	36170	36170
refbc_114525_AY130308	232	27122	159102	30846	167622	139222	36170	36170
refbc_114525_FJ196778	230	27122	159102	30846	167622	139222	36170	36170
refbc_114682_EF026147	165	21434	150582	20914	153422	122182	27122	27122
refbc_114742_AY151157	440	48942	198862	66394	234362	203122	60870	60870
refbc_114742_AY151158	434	48942	198862	66394	225362	195322	60870	60870
refbc_114742_AY151159	440	48942	198862	66394	234362	203122	60870	60870
refbc_114742_AY151160	440	48942	198862	66394	234362	203122	60870	60870
refbc_114742_AY151161	440	48942	198862	66394	234362	203122	60870	60870
refbc_114742_AY151162	441	48942	198862	66394	234362	203122	60870	60870
refbc_114742_AY151163	440	48942	198862	66394	234362	203122	60870	60870
refbc_114742_AY151164	440	48942	198862	66394	234362	203122	60870	60870
refbc_114742_AY151165	440	48942	198862	66394	234362	203122	60870	60870
refbc_114742_AY151166	440	48942	198862	66394	234362	218722	60870	60870
refbc_114742_AY151167	440	48942	198862	66394	234362	203122	60870	60870
refbc_114742_AY151168	440	48942	198862	66394	234362	203122	60870	60870
refbc_114742_AY151169	435	48942	198862	66394	234362	203122	60870	60870
refbc_114742_AY151170	433	48942	198862	66394	225362	195322	60870	60870
refbc_114742_AY151171	435	48942	198862	66394	234362	203122	60870	60870
refbc_114742_AY151172	434	48942	198862	66394	225362	195322	60870	60870
refbc_114742_AY151173	435	48942	198862	66394	234362	203122	60870	60870
refbc_114742_AY151176	436	48942	198862	66394	234362	203122	60870	60870
refbc_114742_AY151177	437	48942	66394	243362	210922	60870	60870	60870
refbc_114742_AY151178	434	48942	198862	66394	225362	195322	60870	60870
refbc_114742_AY151179	438	48942	198862	66394	234362	203122	60870	60870
refbc_114742_AY486144	494	56426	207382	66394	252362	218722	67314	67314
refbc_114742_AY598637	415	48942	198862	53906	227142	191458	54746	54746
refbc_114742_EF016852	434	48942	198862	66394	225362	195322	60870	60870
refbc_114742_EF016853	435	48942	198862	66394	234362	203122	60870	60870
refbc_114742_EF016854	435	48942	198862	66394	234362	203122	60870	60870
refbc_114742_EF016855	435	48942	198862	66394	234362	218722	60870	60870
refbc_114742_EF666084	435	48942	198862	66394	234362	203122	60870	60870
refbc_114742_EF666085	435	48942	198862	66394	234362	203122	60870	60870
refbc_114742_GU137325	392	41174	198862	53906	218742	184378	54746	54746
refbc_114742_GU137326	392	41174	198862	53906	218742	184378	54746	54746
refbc_114742_GU137327	393	41174	53906	227142	191458	54746	54746	54746
refbc_114742_GU137328	392	41174	198862	53906	218742	184378	54746	54746
refbc_114742_GU137329	393	41174	198862	53906	218742	184378	54746	54746
refbc_114742_GU137330	391	41174	198862	53906	218742	184378	54746	54746
refbc_114742_GU137331	392	41174	198862	53906	218742	184378	54746	54746
refbc_114742_GU137332	392	41174	198862	53906	218742	184378	54746	54746
refbc_114742_GU137333	393	41174	198862	53906	218742	184378	54746	54746
refbc_114742_GU137334	391	41174	198862	53906	218742	184378	54746	54746
refbc_114742_GU137335	393	41174	198862	53906	218742	184378	54746	54746
refbc_114742_GU137336	393	41174	198862	53906	218742	184378	54746	54746
refbc_114742_GU137337	392	41174	198862	53906	218742	184378	54746	54746
refbc_114742_GU137338	393	41174	198862	53906	218742	184378	54746	54746
refbc_114742_GU137339	393	41174	198862	53906	218742	184378	54746	54746
refbc_114742_GU137340	393	41174	198862	53906	218742	198538	54746	54746
refbc_114742_GU137341	393	41174	198862	53906	218742	184378	54746	54746
refbc_114742_GU137342	392	41174	198862	53906	218742	184378	54746	54746
refbc_114742_GU137343	393	41174	198862	53906	218742	198538	54746	54746
refbc_114742_GU137344	392	41174	198862	53906	218742	184378	54746	54746
refbc_114742_GU137345	392	41174	198862	53906	218742	184378	54746	54746
refbc_114742_GU137346	392	41174	198862	53906	218742	198538	54746	54746
refbc_114742_GU137347	393	41174	198862	53906	218742	184378	54746	54746
refbc_114742_GU137348	392	41174	198862	53906	218742	184378	54746	54746
refbc_114742_GU137349	393	41174	198862	53906	218742	184378	54746	54746
refbc_114772_DQ316197	481	56426	207382	66394	252362	218722	60870	60870
refbc_114772_DQ316198	481	56426	207382	66394	261362	226522	60870	60870
refbc_114772_DQ316199	481	56426	207382	66394	252362	218722	60870	60870
refbc_114772_DQ316200	481	56426	207382	66394	252362	218722	60870	60870
refbc_114774_DQ316204	482	56426	207382	66394	270362	234322	60870	60870
refbc_114774_DQ316205	479	48942	207382	66394	252362	218722	60870	60870
refbc_114774_DQ316206	479	48942	207382	66394	252362	218722	60870	60870
refbc_114774_DQ316207	479	48942	207382	66394	252362	218722	60870	60870
refbc_114774_DQ316208	479	48942	207382	66394	252362	218722	60870	60870
refbc_114774_DQ316209	479	48942	207382	66394	270362	234322	60870	60870
refbc_114774_DQ316210	479	48942	207382	66394	252362	218722	60870	60870
refbc_114774_DQ316211	479	48942	207382	66394	252362	218722	60870	60870
refbc_114774_DQ316212	479	48942	207382	66394	252362	218722	60870	60870
refbc_114774_DQ316213	479	48942	207382	66394	252362	218722	60870	60870
refbc_114774_DQ316214	479	48942	207382	66394	252362	218722	60870	60870
refbc_114774_DQ316215	479	48942	207382	66394	252362	218722	60870	60870
refbc_114774_DQ821570	479	48942	207382	66394	252362	218722	60870	60870
refbc_114787_AF224370	177	21434	150582	24758	153422	122182	27122	27122
refbc_114787_AF540523	158	21434	139222	20914	153422	122182	27122	27122
refbc_114787_AY368120	162	21434	150582	20914	153422	122182	27122	27122
refbc_114787_AY368121	162	21434	150582	20914	153422	122182	27122	27122
refbc_114787_AY368122	162	21434	150582	20914	153422	122182	27122	27122
refbc_114787_AY368123	162	21434	150582	20914	153422	122182	27122	27122
refbc_114787_AY368124	162	21434	150582	20914	153422	122182	27122	27122
refbc_114787_EF582767	483	56426	207382	66394	261362	226522	60870	60870
refbc_114787_EF582768	466	48942	207382	66394	243362	210922	60870	60870
refbc_114787_GU247158	158	21434	139222	20914	153422	122182	27122	27122
refbc_114814_AF163032	572	65474	218742	83366	282266	243942	77162	77162
refbc_114814_AY787733	510	56426	207382	66394	261362	226522	67314	67314
refbc_114814_GU373810	157	21434	139222	20914	153422	144714	27122	27122
refbc_114814_GU991523	159	21434	139222	20914	153422	144714	27122	27122
refbc_114817_AF163033	529	56426	218742	66394	270362	234322	77162	77162
refbc_114817_AM084368	154	21434	139222	20914	153422	122182	21434	21434
refbc_114817_FJ205447	543	56426	218742	66394	272546	235542	77162	77162
refbc_114817_FJ205467	547	56426	218742	66394	272546	235542	77162	77162
refbc_114817_FJ205471	542	56426	218742	66394	272546	235542	77162	77162
refbc_114817_GU797436	379	41174	187502	53906	210342	177298	54746	54746
refbc_114817_GU797440	584	65474	227262	83366	291986	252342	77162	77162
refbc_114818_AF163038	568	65474	218742	83366	282266	243942	77162	77162
refbc_114818_AF163039	514	56426	218742	66394	261362	226522	67314	67314
refbc_114818_AM993109	167	21434	150582	20914	153422	122182	27122	27122
refbc_114818_AM993125	182	21434	150582	24758	153422	122182	31486	31486
refbc_114818_AM993128	169	21434	150582	20914	153422	144714	27122	27122
refbc_114818_AM993130	176	21434	150582	24758	153422	122182	27122	27122
refbc_114818_AM993132	170	21434	150582	24758	153422	122182	27122	27122
refbc_114818_AM993137	181	21434	150582	24758	153422	122182	31486	31486
refbc_114818_AY909013	159	21434	139222	20914	194678	155034	27122	27122
refbc_114818_AY909014	159	21434	139222	20914	188198	149874	27122	27122
refbc_114818_AY909015	159	21434	139222	20914	153422	122182	27122	27122
refbc_114818_AY909016	159	21434	139222	20914	153422	122182	27122	27122
refbc_114818_AY909017	159	21434	139222	20914	153422	122182	27122	27122
refbc_114840_AB030353	225	27122	159102	30846	167622	139222	36170	36170
refbc_114840_FJ515217	594	65474	227262	83366	291986	252342	77162	77162
refbc_114844_AF228513	205	27122	159102	24758	167622	139222	31486	31486
refbc_114844_AY094165	210	27122	159102	24758	167622	139222	31486	31486
refbc_114937_AF318730	277	31486	170462	35490	184662	153422	41174	41174
refbc_114937_EU796896	206	27122	24758	191458	159018	31486	31486	31486
refbc_114966_AB362165	475	48942	207382	66394	252362	218722	60870	60870
refbc_114966_AY598694	475	48942	207382	66394	252362	218722	60870	60870
refbc_114966_DQ211518	475	48942	207382	66394	252362	218722	60870	60870
refbc_114966_EU048237	475	48942	207382	66394	252362	218722	60870	60870
refbc_114999_AY253882	214	27122	159102	24758	205618	170778	31486	31486
refbc_114999_AY253883	214	27122	159102	24758	167622	164898	31486	31486
refbc_115239_AF226660	150	21434	139222	20914	153422	122182	21434	21434
refbc_115239_AF226661	150	21434	139222	20914	153422	122182	21434	21434
refbc_115239_EU401768	151	21434	139222	20914	153422	122182	21434	21434
refbc_115622_AY286530	218	27122	159102	30846	167622	139222	31486	31486
refbc_115622_AY936252	213	27122	159102	24758	167622	139222	31486	31486
refbc_115671_AF244736	205	27122	159102	24758	167622	139222	31486	31486
refbc_115872_AF407305	269	31486	170462	35490	184662	153422	41174	41174
refbc_115872_AJ287352	244	31486	170462	30846	205618	170778	36170	36170
refbc_115879_AB076229	252	31486	170462	30846	167622	139222	36170	36170
refbc_115879_AJ287358	252	31486	170462	30846	167622	139222	36170	36170
refbc_115879_GQ203988	419	48942	198862	66394	227142	191458	54746	54746
refbc_115880_AJ287324	259	31486	170462	30846	167622	139222	36170	36170
refbc_115880_GQ203987	408	41174	198862	53906	227142	191458	54746	54746
refbc_115886_AJ287330	259	31486	30846	191458	159018	36170	36170	36170
refbc_115891_AB106625	280	31486	170462	35490	226522	188198	41174	41174
refbc_115891_AJ287362	259	31486	170462	30846	167622	164898	36170	36170
refbc_115891_AJ287363	260	31486	170462	35490	167622	139222	36170	36170
refbc_115894_AJ287337	259	31486	170462	30846	167622	139222	36170	36170
refbc_115894_GQ203982	421	48942	198862	66394	225362	195322	60870	60870
refbc_115902_AJ287347	259	31486	170462	30846	167622	139222	36170	36170
refbc_115904_AJ287348	259	31486	170462	30846	167622	139222	36170	36170
refbc_115904_GQ203983	426	48942	198862	66394	225362	218722	60870	60870
refbc_115904_GQ203985	413	48942	198862	53906	227142	191458	54746	54746
refbc_115915_AF183093	175	21434	150582	24758	153422	122182	27122	27122
refbc_115915_AF183094	175	21434	150582	24758	153422	122182	27122	27122
refbc_115915_AY165318	191	27122	150582	24758	167622	139222	31486	31486
refbc_115915_AY165321	181	21434	150582	24758	153422	122182	31486	31486
refbc_115915_AY165322	191	27122	150582	24758	167622	139222	31486	31486
refbc_115915_AY165323	187	21434	150582	24758	212698	176658	31486	31486
refbc_115915_AY165324	191	27122	150582	24758	167622	139222	31486	31486
refbc_115915_AY165329	191	27122	150582	24758	167622	164898	31486	31486
refbc_115915_AY165330	187	21434	150582	24758	167622	139222	31486	31486
refbc_115915_AY165337	191	27122	150582	24758	167622	139222	31486	31486
refbc_115915_AY165338	191	27122	150582	24758	167622	164898	31486	31486
refbc_115915_AY165343	187	21434	150582	24758	167622	139222	31486	31486
refbc_115915_AY165344	191	27122	150582	24758	167622	139222	31486	31486
refbc_115915_AY165345	187	21434	150582	24758	167622	139222	31486	31486
refbc_115915_AY165349	191	27122	150582	24758	167622	139222	31486	31486
refbc_115915_AY165350	191	27122	150582	24758	167622	139222	31486	31486
refbc_115915_AY165351	187	21434	150582	24758	167622	139222	31486	31486
refbc_115915_AY165352	187	21434	150582	24758	167622	139222	31486	31486
refbc_115915_AY165374	191	27122	150582	24758	205618	170778	31486	31486
refbc_115915_AY165375	191	27122	150582	24758	167622	139222	31486	31486
[truncated: 48,230 more rows]
