# Supplementary material for: DNA Barcode Goes Two-Dimensions: DNA QR Code Web Server
Source: PLoS One. 2012 May 4;7(5):e35146. doi: 10.1371/journal.pone.0035146 (PMC3344831; doi:10.1371/journal.pone.0035146)
Supplement: Table S4 — Sizes for 2D barcodes encoded from DNA sequences for rbcL. (XLS) [file pone.0035146.s005.xls]

## Sheet: Suppl_table4_rbcL
Table S4: Sizes for 2D barcodes encoded from DNA sequences for rbcL.
File name	Sequence length	Aztec_code	CodaBlock-F	Data_Matrix	PDF417	PDF417_Truncated	QR_code	QR_code_2005
refbc_100462_FJ572274	515	56426	218742	66394	270362	234322	67314	67314
refbc_100462_FJ572275	515	56426	218742	66394	270362	234322	67314	67314
refbc_100462_GU373458	500	56426	207382	66394	261362	226522	67314	67314
refbc_100464_FJ572276	515	56426	218742	66394	270362	234322	67314	67314
refbc_100464_FJ572277	515	56426	218742	66394	270362	234322	67314	67314
refbc_100505_AB113256	433	48942	198862	66394	225362	195322	60870	60870
refbc_100505_AB113257	433	48942	198862	66394	225362	195322	60870	60870
refbc_100506_AB113250	433	48942	198862	66394	225362	195322	60870	60870
refbc_100506_AB113251	433	48942	198862	66394	225362	195322	60870	60870
refbc_100506_AB125346	560	65474	218742	83366	291986	252342	77162	77162
refbc_100521_AB113258	433	48942	198862	66394	225362	195322	60870	60870
refbc_101729_EF590536	516	56426	218742	66394	270362	234322	67314	67314
refbc_101729_GQ248624	552	56426	218742	83366	282266	243942	77162	77162
refbc_101993_EF590562	510	56426	207382	66394	261362	226522	67314	67314
refbc_103482_AB275247	330	36170	178982	53906	198862	167622	48942	48942
refbc_103482_AB275248	325	36170	178982	53906	198862	167622	48942	48942
refbc_105396_AJ402981	258	31486	170462	30846	212698	176658	36170	36170
refbc_105404_AF318986	242	31486	170462	30846	212698	176658	36170	36170
refbc_105407_AF318967	242	31486	170462	30846	212698	176658	36170	36170
refbc_105884_GU135146	566	65474	218742	83366	282266	243942	77162	77162
refbc_106620_GQ981690	536	56426	218742	66394	272546	235542	77162	77162
refbc_106626_AB447134	163	21434	150582	20914	153422	122182	27122	27122
refbc_106626_AB447135	163	21434	150582	20914	153422	122182	27122	27122
refbc_106626_AB447136	163	21434	150582	20914	153422	122182	27122	27122
refbc_106626_AB447137	163	21434	150582	20914	194678	155034	27122	27122
refbc_106626_AB447138	163	21434	150582	20914	153422	122182	27122	27122
refbc_106626_AB447139	163	21434	150582	20914	153422	122182	27122	27122
refbc_106626_AB447140	163	21434	150582	20914	194678	155034	27122	27122
refbc_106626_AB447141	163	21434	150582	20914	194678	155034	27122	27122
refbc_106626_AB447142	163	21434	150582	20914	153422	122182	27122	27122
refbc_106626_AB447143	163	21434	150582	20914	153422	122182	27122	27122
refbc_106626_AB447144	163	21434	150582	20914	153422	122182	27122	27122
refbc_106626_AB447145	163	21434	150582	20914	153422	122182	27122	27122
refbc_106626_AB447146	163	21434	150582	20914	153422	122182	27122	27122
refbc_106626_AB447147	163	21434	150582	20914	153422	122182	27122	27122
refbc_106626_AB447148	163	21434	150582	20914	153422	122182	27122	27122
refbc_106626_AB447149	163	21434	150582	20914	153422	122182	27122	27122
refbc_106626_AB447150	163	21434	150582	20914	153422	122182	27122	27122
refbc_106626_AB447151	163	21434	150582	20914	153422	122182	27122	27122
refbc_106626_AB447152	163	21434	150582	20914	194678	155034	27122	27122
refbc_106626_AB447153	163	21434	150582	20914	153422	122182	27122	27122
refbc_106626_AB447154	163	21434	150582	20914	153422	122182	27122	27122
refbc_106664_GU135186	565	65474	218742	83366	282266	243942	77162	77162
refbc_107616_AB084336	581	65474	227262	83366	291986	252342	77162	77162
refbc_107616_AB084337	545	56426	218742	66394	272546	235542	77162	77162
refbc_109061_FJ423676	169	21434	150582	20914	153422	122182	27122	27122
refbc_109066_FJ423678	169	21434	150582	20914	153422	122182	27122	27122
refbc_109210_AJ492720	161	21434	150582	20914	153422	122182	27122	27122
refbc_109611_DQ131722	170	21434	150582	24758	153422	122182	27122	27122
refbc_111665_GU373449	500	56426	207382	66394	261362	226522	67314	67314
refbc_111665_GU373450	500	56426	207382	66394	261362	226522	67314	67314
refbc_111665_GU373451	500	56426	207382	66394	261362	226522	67314	67314
refbc_111953_AY151690	166	21434	150582	20914	153422	122182	27122	27122
refbc_111954_AY151697	166	21434	150582	20914	153422	122182	27122	27122
refbc_112506_AF318989	242	31486	170462	30846	167622	139222	36170	36170
refbc_112817_GQ981689	552	56426	218742	83366	282266	243942	77162	77162
refbc_113538_GQ248601	552	56426	218742	83366	291986	252342	77162	77162
refbc_113636_GQ248681	552	56426	218742	83366	282266	243942	77162	77162
refbc_114467_DQ131723	170	21434	150582	24758	194678	155034	27122	27122
refbc_114471_DQ131726	170	21434	150582	24758	153422	122182	27122	27122
refbc_114475_DQ131736	166	21434	150582	20914	153422	122182	27122	27122
refbc_115492_GU135214	566	65474	218742	83366	291986	252342	77162	77162
refbc_115959_EU100815	511	56426	218742	66394	270362	234322	67314	67314
refbc_115959_EU100816	511	56426	218742	66394	261362	226522	67314	67314
refbc_115959_EU100818	511	56426	218742	66394	261362	226522	67314	67314
refbc_115959_EU100819	511	56426	218742	66394	261362	226522	67314	67314
refbc_115959_EU100820	511	56426	218742	66394	270362	234322	67314	67314
refbc_116060_AJ287905	159	21434	139222	20914	153422	122182	27122	27122
refbc_116068_AJ287916	158	21434	139222	20914	153422	122182	27122	27122
refbc_116070_AJ287931	209	27122	159102	24758	167622	139222	31486	31486
refbc_117507_AJ287909	279	31486	170462	35490	234322	194678	41174	41174
refbc_117508_AJ287873	189	27122	150582	24758	167622	139222	31486	31486
refbc_117508_AJ287918	172	21434	150582	24758	153422	122182	27122	27122
refbc_117508_AJ287919	172	21434	150582	24758	153422	122182	27122	27122
refbc_117508_AJ287920	172	21434	150582	24758	153422	122182	27122	27122
refbc_117508_AJ287921	172	21434	150582	24758	153422	122182	27122	27122
refbc_117509_AJ287922	200	27122	159102	24758	167622	139222	31486	31486
refbc_117510_AJ287876	189	27122	150582	24758	167622	139222	31486	31486
refbc_117510_AJ287877	189	27122	150582	24758	212698	176658	31486	31486
refbc_117510_AJ287923	366	41174	187502	53906	201942	170218	48942	48942
refbc_117510_AJ287924	370	41174	187502	53906	210342	177298	54746	54746
refbc_117510_AJ287925	364	41174	187502	53906	252342	212698	48942	48942
refbc_117512_AJ287927	344	36170	187502	53906	198862	167622	48942	48942
refbc_117513_AJ287928	422	48942	198862	66394	225362	195322	60870	60870
refbc_117514_AJ287929	330	36170	178982	53906	198862	167622	48942	48942
refbc_117515_AJ287882	189	27122	150582	24758	212698	176658	31486	31486
refbc_117515_AJ287930	271	31486	170462	35490	184662	153422	41174	41174
refbc_117516_AJ287884	189	27122	150582	24758	167622	139222	31486	31486
refbc_117516_AJ287941	251	31486	170462	30846	167622	139222	36170	36170
refbc_117516_AJ287942	263	31486	170462	35490	184662	153422	41174	41174
refbc_117516_AJ287943	251	31486	170462	30846	212698	176658	36170	36170
refbc_117516_AJ287944	251	31486	170462	30846	167622	139222	36170	36170
refbc_117516_AJ287945	251	31486	170462	30846	167622	139222	36170	36170
refbc_117517_AJ287949	237	31486	159102	30846	167622	139222	36170	36170
refbc_117518_AJ287950	254	31486	170462	30846	212698	176658	36170	36170
refbc_117519_AJ287947	256	31486	170462	30846	212698	176658	36170	36170
refbc_117519_AJ287948	256	31486	170462	30846	167622	139222	36170	36170
refbc_117520_AJ287951	275	31486	170462	35490	184662	153422	41174	41174
refbc_117521_AJ287896	189	27122	150582	24758	212698	176658	31486	31486
refbc_117521_AJ287934	195	27122	150582	24758	167622	139222	31486	31486
refbc_117521_AJ287935	210	27122	159102	24758	167622	139222	31486	31486
refbc_117521_AJ287936	210	27122	159102	24758	212698	176658	31486	31486
refbc_117523_AF318994	242	31486	170462	30846	167622	139222	36170	36170
refbc_117523_AJ287911	277	31486	170462	35490	184662	153422	41174	41174
refbc_117525_AJ287899	189	27122	150582	24758	167622	139222	31486	31486
refbc_117525_AJ287938	189	27122	150582	24758	167622	139222	31486	31486
refbc_117525_AJ287939	194	27122	150582	24758	167622	139222	31486	31486
refbc_117525_AJ287940	194	27122	150582	24758	212698	176658	31486	31486
refbc_118222_FJ624519	527	56426	218742	66394	270362	234322	67314	67314
refbc_118222_FJ624520	529	56426	218742	66394	270362	234322	77162	77162
refbc_118264_EF108053	591	65474	227262	83366	291986	252342	77162	77162
refbc_118370_AF343791	444	48942	198862	66394	234362	203122	60870	60870
refbc_118375_AF343792	419	48942	198862	66394	252342	212698	54746	54746
refbc_118375_AY654891	584	65474	227262	83366	291986	252342	77162	77162
refbc_119549_FJ572295	515	56426	218742	66394	270362	234322	67314	67314
refbc_119549_FJ572296	515	56426	218742	66394	270362	234322	67314	67314
refbc_119951_GU135170	566	65474	218742	83366	282266	243942	77162	77162
refbc_120155_DQ131759	153	21434	139222	20914	153422	122182	21434	21434
refbc_121488_AJ490918	155	21434	139222	20914	194678	155034	27122	27122
refbc_122618_AM920274	581	65474	227262	83366	291986	252342	77162	77162
refbc_122619_AM920297	585	65474	227262	83366	291986	252342	77162	77162
refbc_122622_AM920309	551	56426	218742	83366	282266	243942	77162	77162
refbc_122625_FJ572272	515	56426	218742	66394	270362	234322	67314	67314
refbc_124765_EF590496	543	56426	218742	66394	272546	235542	77162	77162
refbc_124765_GQ248546	552	56426	218742	83366	282266	243942	77162	77162
refbc_124817_AJ402958	153	21434	139222	20914	153422	122182	21434	21434
refbc_124820_AJ403030	526	56426	218742	66394	270362	234322	67314	67314
refbc_124871_AJ402975	184	21434	150582	24758	167622	139222	31486	31486
refbc_124938_AJ402924	343	36170	187502	53906	198862	167622	48942	48942
refbc_124941_AJ403015	256	31486	170462	30846	167622	139222	36170	36170
refbc_124947_GQ981695	552	56426	218742	83366	291986	252342	77162	77162
refbc_124955_AJ403036	338	36170	187502	53906	252342	212698	48942	48942
refbc_124955_DQ238067	332	36170	178982	53906	198862	167622	48942	48942
refbc_124961_AJ402962	470	48942	207382	66394	243362	210922	60870	60870
refbc_124961_AJ403025	410	41174	198862	53906	227142	191458	54746	54746
refbc_124975_AJ402955	344	36170	187502	53906	198862	167622	48942	48942
refbc_125004_GQ981909	552	56426	218742	83366	291986	252342	77162	77162
refbc_125041_AJ402970	355	41174	187502	53906	201942	170218	48942	48942
refbc_125041_AJ403026	483	56426	207382	66394	270362	234322	60870	60870
refbc_126335_AJ402926	415	48942	198862	53906	227142	191458	54746	54746
refbc_126435_GU135140	566	65474	218742	83366	282266	243942	77162	77162
refbc_126577_EU100804	511	56426	218742	66394	261362	226522	67314	67314
refbc_126577_EU100805	511	56426	218742	66394	261362	226522	67314	67314
refbc_126577_EU100806	571	65474	218742	83366	282266	243942	77162	77162
refbc_127171_FJ572325	515	56426	218742	66394	270362	234322	67314	67314
refbc_127171_FJ572326	515	56426	218742	66394	270362	234322	67314	67314
refbc_127426_AY753238	169	21434	150582	20914	153422	122182	27122	27122
refbc_127426_AY753239	169	21434	150582	20914	153422	122182	27122	27122
refbc_127426_AY753240	169	21434	150582	20914	194678	155034	27122	27122
refbc_127426_AY753241	169	21434	150582	20914	153422	122182	27122	27122
refbc_127578_EU833471	511	56426	218742	66394	270362	234322	67314	67314
refbc_127578_EU833472	511	56426	218742	66394	261362	226522	67314	67314
refbc_127578_EU833474	511	56426	218742	66394	261362	226522	67314	67314
refbc_127578_EU833475	511	56426	218742	66394	261362	226522	67314	67314
refbc_127621_GQ248705	552	56426	218742	83366	282266	243942	77162	77162
refbc_127621_GQ248706	547	56426	218742	66394	272546	235542	77162	77162
refbc_128203_GU373481	500	56426	207382	66394	261362	226522	67314	67314
refbc_128203_GU373482	500	56426	207382	66394	261362	226522	67314	67314
refbc_128204_GU373479	500	56426	207382	66394	261362	226522	67314	67314
refbc_128204_GU373480	500	56426	207382	66394	270362	234322	67314	67314
refbc_128531_EF654122	176	21434	150582	24758	153422	122182	27122	27122
refbc_128531_EF654123	176	21434	150582	24758	194678	155034	27122	27122
refbc_128578_EF619038	177	21434	150582	24758	153422	122182	27122	27122
refbc_128578_EF619039	177	21434	150582	24758	194678	155034	27122	27122
refbc_128579_EF619040	177	21434	150582	24758	153422	122182	27122	27122
refbc_129213_EF590565	541	56426	218742	66394	272546	235542	77162	77162
refbc_129213_FJ572346	515	56426	218742	66394	270362	234322	67314	67314
refbc_129213_FJ572347	515	56426	218742	66394	270362	234322	67314	67314
refbc_129213_GQ248679	552	56426	218742	83366	282266	243942	77162	77162
refbc_129213_GU373452	500	56426	207382	66394	270362	234322	67314	67314
refbc_129213_GU373453	500	56426	207382	66394	261362	226522	67314	67314
refbc_129213_GU373454	494	56426	207382	66394	252362	218722	67314	67314
refbc_129286_FJ572337	515	56426	218742	66394	270362	234322	67314	67314
refbc_129286_FJ572339	515	56426	218742	66394	270362	234322	67314	67314
refbc_12990_FJ423640	169	21434	150582	20914	153422	122182	27122	27122
refbc_12991_FJ423639	169	21434	150582	20914	153422	122182	27122	27122
refbc_13129_GU271224	567	65474	218742	83366	282266	243942	77162	77162
refbc_13216_EF590561	516	56426	218742	66394	270362	234322	67314	67314
refbc_132459_GU135142	566	65474	218742	83366	291986	252342	77162	77162
refbc_133197_FJ871825	529	56426	218742	66394	270362	234322	77162	77162
refbc_133197_FJ871826	529	56426	218742	66394	270362	234322	77162	77162
refbc_133204_EF590568	543	56426	218742	66394	291986	252342	77162	77162
refbc_133204_GQ248686	552	56426	218742	83366	282266	243942	77162	77162
refbc_13345_GU135145	566	65474	218742	83366	282266	243942	77162	77162
refbc_13345_GU135270	566	65474	218742	83366	291986	252342	77162	77162
refbc_133519_AY079430	171	21434	150582	24758	153422	122182	27122	27122
refbc_13429_EF590509	516	56426	218742	66394	270362	234322	67314	67314
refbc_13429_GU135257	566	65474	218742	83366	291986	252342	77162	77162
refbc_13443_X70364	191	27122	150582	24758	212698	176658	31486	31486
refbc_13451_FJ423655	169	21434	150582	20914	153422	122182	27122	27122
refbc_13467_GU135199	566	65474	218742	83366	291986	252342	77162	77162
refbc_135198_AB047074	431	48942	198862	66394	225362	195322	60870	60870
refbc_135198_AB047075	236	31486	159102	30846	212698	176658	36170	36170
refbc_135198_AB047076	458	48942	207382	66394	243362	210922	60870	60870
refbc_13597_FJ395605	575	65474	218742	83366	291986	252342	77162	77162
refbc_13622_FJ423671	169	21434	150582	20914	153422	122182	27122	27122
refbc_13626_GQ248662	552	56426	218742	83366	291986	252342	77162	77162
refbc_137667_GU135264	505	56426	207382	66394	261362	226522	67314	67314
refbc_13821_GU135135	566	65474	218742	83366	282266	243942	77162	77162
refbc_13824_GU135138	541	56426	218742	66394	291986	252342	77162	77162
refbc_138667_AF499680	488	56426	207382	66394	252362	218722	67314	67314
refbc_139727_EU223077	564	65474	218742	83366	282266	243942	77162	77162
refbc_139732_DQ418734	497	56426	207382	66394	270362	234322	67314	67314
refbc_139732_DQ418735	498	56426	207382	66394	261362	226522	67314	67314
refbc_139772_GU135136	566	65474	218742	83366	282266	243942	77162	77162
refbc_139839_GU373409	501	56426	207382	66394	261362	226522	67314	67314
refbc_139839_GU373410	501	56426	207382	66394	261362	226522	67314	67314
refbc_139839_GU373411	431	48942	198862	66394	270362	234322	60870	60870
refbc_140405_AF518025	506	56426	207382	66394	261362	226522	67314	67314
refbc_140406_AF518023	504	56426	207382	66394	261362	226522	67314	67314
refbc_140628_GU373442	500	56426	207382	66394	261362	226522	67314	67314
refbc_140628_GU373443	500	56426	207382	66394	270362	234322	67314	67314
refbc_140628_GU373444	500	56426	207382	66394	261362	226522	67314	67314
refbc_140788_FJ904600	557	65474	218742	83366	282266	243942	77162	77162
refbc_140788_FJ904601	557	65474	218742	83366	282266	243942	77162	77162
refbc_141466_EF590504	508	56426	207382	66394	261362	226522	67314	67314
refbc_141466_GQ248553	552	56426	218742	83366	282266	243942	77162	77162
refbc_142288_AF518056	568	65474	218742	83366	282266	243942	77162	77162
refbc_142740_GQ248699	552	56426	218742	83366	282266	243942	77162	77162
refbc_143167_AF301225	161	21434	150582	20914	153422	122182	27122	27122
refbc_144551_EU223094	559	65474	218742	83366	282266	243942	77162	77162
refbc_145520_AY079428	171	21434	150582	24758	153422	122182	27122	27122
refbc_145520_AY079429	171	21434	150582	24758	153422	122182	27122	27122
refbc_145691_GQ248620	552	56426	218742	83366	291986	252342	77162	77162
refbc_145713_GQ981875	552	56426	218742	83366	282266	243942	77162	77162
refbc_145754_EF590548	516	56426	218742	66394	270362	234322	67314	67314
refbc_145754_GQ248641	551	56426	218742	83366	282266	243942	77162	77162
refbc_147275_EF590580	480	56426	207382	66394	252362	218722	60870	60870
refbc_148566_GU135128	566	65474	218742	83366	282266	243942	77162	77162
refbc_148566_GU135231	566	65474	218742	83366	282266	243942	77162	77162
refbc_148953_AB054014	219	27122	159102	30846	167622	139222	31486	31486
refbc_151002_AB103319	172	21434	150582	24758	153422	122182	27122	27122
refbc_151002_AB103320	172	21434	150582	24758	153422	122182	27122	27122
refbc_151002_AB103321	172	21434	150582	24758	153422	122182	27122	27122
refbc_151002_AB103322	171	21434	150582	24758	153422	122182	27122	27122
refbc_151002_AB103323	172	21434	150582	24758	153422	122182	27122	27122
refbc_151002_AB103324	172	21434	150582	24758	153422	122182	27122	27122
refbc_151069_AY188790	503	56426	207382	66394	261362	226522	67314	67314
refbc_151733_AF343794	444	48942	198862	66394	234362	203122	60870	60870
refbc_151733_EU024819	584	65474	227262	83366	291986	252342	77162	77162
refbc_153908_AB091007	552	56426	218742	83366	282266	243942	77162	77162
refbc_154765_GU135154	566	65474	218742	83366	282266	243942	77162	77162
refbc_154765_GU135233	566	65474	218742	83366	282266	243942	77162	77162
refbc_155640_GU135144	566	65474	218742	83366	282266	243942	77162	77162
refbc_156230_AY154877	552	56426	218742	83366	291986	252342	77162	77162
refbc_156230_AY154878	552	56426	218742	83366	282266	243942	77162	77162
refbc_156230_AY154879	552	56426	218742	83366	282266	243942	77162	77162
refbc_156230_AY154880	552	56426	218742	83366	282266	243942	77162	77162
refbc_156230_AY154881	552	56426	218742	83366	291986	252342	77162	77162
refbc_156230_AY154882	552	56426	218742	83366	282266	243942	77162	77162
refbc_156230_AY154883	552	56426	218742	83366	282266	243942	77162	77162
refbc_156230_AY251790	552	56426	218742	83366	282266	243942	77162	77162
refbc_156483_GQ981889	552	56426	218742	83366	291986	252342	77162	77162
refbc_156996_AB099950	514	56426	218742	66394	261362	226522	67314	67314
refbc_156996_AB099951	514	56426	218742	66394	261362	226522	67314	67314
refbc_156996_AF353384	416	48942	198862	53906	252342	212698	54746	54746
refbc_156996_AF353386	416	48942	198862	53906	227142	191458	54746	54746
refbc_156997_AB099957	514	56426	218742	66394	261362	226522	67314	67314
refbc_156997_AB099958	514	56426	218742	66394	261362	226522	67314	67314
refbc_156997_AF353385	416	48942	198862	53906	227142	191458	54746	54746
refbc_156999_AF353375	415	48942	198862	53906	227142	191458	54746	54746
refbc_157001_AF353376	415	48942	198862	53906	227142	191458	54746	54746
refbc_157003_AB099968	514	56426	218742	66394	261362	226522	67314	67314
refbc_157003_AF353393	411	41174	198862	53906	227142	191458	54746	54746
refbc_157003_AF353394	403	41174	198862	53906	227142	191458	54746	54746
refbc_157003_AF353395	411	41174	198862	53906	227142	191458	54746	54746
refbc_157005_AF353381	310	36170	178982	53906	184662	153422	41174	41174
refbc_157007_AB099971	514	56426	218742	66394	261362	226522	67314	67314
refbc_157007_AB099972	514	56426	218742	66394	270362	234322	67314	67314
refbc_157007_AF353382	415	48942	198862	53906	227142	191458	54746	54746
refbc_157009_AF353377	415	48942	198862	53906	252342	212698	54746	54746
refbc_157011_AB099973	514	56426	218742	66394	261362	226522	67314	67314
refbc_157011_AB099974	514	56426	218742	66394	261362	226522	67314	67314
refbc_157011_AF353383	314	36170	178982	53906	234322	194678	48942	48942
refbc_157012_AB099978	514	56426	218742	66394	261362	226522	67314	67314
refbc_157012_AF353378	405	41174	198862	53906	227142	191458	54746	54746
refbc_157017_AB099967	514	56426	218742	66394	261362	226522	67314	67314
refbc_157017_AF353391	586	65474	227262	83366	291986	252342	77162	77162
refbc_157017_AF353392	411	41174	198862	53906	227142	191458	54746	54746
refbc_157156_AB099954	514	56426	218742	66394	261362	226522	67314	67314
refbc_157156_AB099955	514	56426	218742	66394	261362	226522	67314	67314
refbc_157217_AM920305	557	65474	218742	83366	291986	252342	77162	77162
refbc_157217_AM920308	554	65474	218742	83366	282266	243942	77162	77162
refbc_157220_AM920294	584	65474	227262	83366	291986	252342	77162	77162
refbc_157220_AM920302	584	65474	227262	83366	291986	252342	77162	77162
refbc_157791_EU288949	249	31486	170462	30846	167622	139222	36170	36170
refbc_157791_EU288950	253	31486	170462	30846	167622	139222	36170	36170
refbc_158736_AF257416	522	56426	218742	66394	270362	234322	67314	67314
refbc_158875_DQ131767	162	21434	150582	20914	153422	122182	27122	27122
refbc_159425_EF590556	543	56426	218742	66394	272546	235542	77162	77162
refbc_159425_GQ248664	552	56426	218742	83366	282266	243942	77162	77162
refbc_160683_AM920298	586	65474	227262	83366	291986	252342	77162	77162
refbc_160683_FJ173685	571	65474	218742	83366	282266	243942	77162	77162
refbc_160690_FJ871847	529	56426	218742	66394	270362	234322	77162	77162
refbc_161097_GU454408	521	56426	218742	66394	270362	234322	67314	67314
refbc_161097_GU454409	521	56426	218742	66394	270362	234322	67314	67314
refbc_161097_GU454410	521	56426	218742	66394	270362	234322	67314	67314
refbc_161098_GU454411	521	56426	218742	66394	270362	234322	67314	67314
refbc_161100_GU454418	521	56426	218742	66394	270362	234322	67314	67314
refbc_161101_GU454425	521	56426	218742	66394	270362	234322	67314	67314
refbc_161101_GU454426	521	56426	218742	66394	270362	234322	67314	67314
refbc_161101_GU454427	521	56426	218742	66394	270362	234322	67314	67314
refbc_161101_GU454435	521	56426	218742	66394	270362	234322	67314	67314
refbc_161102_GU454428	521	56426	218742	66394	270362	234322	67314	67314
refbc_161105_GU454429	521	56426	218742	66394	270362	234322	67314	67314
refbc_161105_GU454430	521	56426	218742	66394	270362	234322	67314	67314
refbc_161105_GU454431	521	56426	218742	66394	270362	234322	67314	67314
refbc_161106_GU454432	521	56426	218742	66394	270362	234322	67314	67314
refbc_161106_GU454433	521	56426	218742	66394	270362	234322	67314	67314
refbc_161107_GU454434	521	56426	218742	66394	270362	234322	67314	67314
refbc_161107_GU454436	521	56426	218742	66394	270362	234322	67314	67314
refbc_161107_GU454437	521	56426	218742	66394	270362	234322	67314	67314
refbc_161110_GU454460	521	56426	218742	66394	270362	234322	67314	67314
refbc_161111_GU454461	521	56426	218742	66394	270362	234322	67314	67314
refbc_161112_GU454462	521	56426	218742	66394	270362	234322	67314	67314
refbc_161112_GU454463	521	56426	218742	66394	270362	234322	67314	67314
refbc_161113_GU454464	521	56426	218742	66394	270362	234322	67314	67314
refbc_161114_GU454465	521	56426	218742	66394	270362	234322	67314	67314
refbc_161114_GU454466	521	56426	218742	66394	270362	234322	67314	67314
refbc_161114_GU454467	521	56426	218742	66394	270362	234322	67314	67314
refbc_161115_GU454468	521	56426	218742	66394	270362	234322	67314	67314
refbc_161115_GU454469	521	56426	218742	66394	270362	234322	67314	67314
refbc_161115_GU454470	521	56426	218742	66394	270362	234322	67314	67314
refbc_161115_GU454471	521	56426	218742	66394	270362	234322	67314	67314
refbc_161115_GU454472	521	56426	218742	66394	270362	234322	67314	67314
refbc_161116_GU454473	521	56426	218742	66394	270362	234322	67314	67314
refbc_161117_GU454474	521	56426	218742	66394	270362	234322	67314	67314
refbc_161118_GU454475	521	56426	218742	66394	270362	234322	67314	67314
refbc_161118_GU454476	521	56426	218742	66394	270362	234322	67314	67314
refbc_161118_GU454477	521	56426	218742	66394	270362	234322	67314	67314
refbc_161118_GU454478	521	56426	218742	66394	270362	234322	67314	67314
refbc_161118_GU454479	521	56426	218742	66394	270362	234322	67314	67314
refbc_161118_GU454480	521	56426	218742	66394	270362	234322	67314	67314
refbc_161118_GU454481	521	56426	218742	66394	270362	234322	67314	67314
refbc_161119_GU454482	521	56426	218742	66394	270362	234322	67314	67314
refbc_161120_GU454483	521	56426	218742	66394	270362	234322	67314	67314
refbc_161123_GU454438	521	56426	218742	66394	270362	234322	67314	67314
refbc_161124_GU454439	521	56426	218742	66394	270362	234322	67314	67314
refbc_161124_GU454440	521	56426	218742	66394	270362	234322	67314	67314
refbc_161124_GU454441	521	56426	218742	66394	270362	234322	67314	67314
refbc_161124_GU454442	521	56426	218742	66394	270362	234322	67314	67314
refbc_161124_GU454443	521	56426	218742	66394	270362	234322	67314	67314
refbc_161125_GU454444	521	56426	218742	66394	270362	234322	67314	67314
refbc_161126_GU454445	521	56426	218742	66394	270362	234322	67314	67314
refbc_161126_GU454446	521	56426	218742	66394	270362	234322	67314	67314
refbc_161126_GU454447	521	56426	218742	66394	270362	234322	67314	67314
refbc_161126_GU454448	521	56426	218742	66394	270362	234322	67314	67314
refbc_161126_GU454449	521	56426	218742	66394	270362	234322	67314	67314
refbc_161127_GU454450	521	56426	218742	66394	270362	234322	67314	67314
refbc_161127_GU454451	521	56426	218742	66394	270362	234322	67314	67314
refbc_161127_GU454452	521	56426	218742	66394	270362	234322	67314	67314
refbc_161128_GU454453	521	56426	218742	66394	270362	234322	67314	67314
refbc_161128_GU454454	521	56426	218742	66394	270362	234322	67314	67314
refbc_161128_GU454455	521	56426	218742	66394	270362	234322	67314	67314
refbc_161128_GU454456	521	56426	218742	66394	270362	234322	67314	67314
refbc_161128_GU454457	521	56426	218742	66394	270362	234322	67314	67314
refbc_161130_GU454458	521	56426	218742	66394	270362	234322	67314	67314
refbc_161130_GU454459	521	56426	218742	66394	270362	234322	67314	67314
refbc_161869_EF590520	467	48942	207382	66394	243362	210922	60870	60870
refbc_161869_GQ248589	552	56426	218742	83366	291986	252342	77162	77162
refbc_167335_EF590529	452	48942	207382	66394	234362	203122	60870	60870
refbc_167335_GQ248603	552	56426	218742	83366	282266	243942	77162	77162
refbc_167567_EF590578	543	56426	218742	66394	272546	235542	77162	77162
refbc_167593_GQ248594	551	56426	218742	83366	282266	243942	77162	77162
refbc_167791_AF387977	206	27122	159102	24758	212698	176658	31486	31486
refbc_167791_AF387981	509	56426	207382	66394	261362	226522	67314	67314
refbc_167791_GU135196	524	56426	218742	66394	270362	234322	67314	67314
refbc_167997_AF386095	288	31486	178982	35490	234322	194678	41174	41174
refbc_168000_AF386082	304	36170	178982	35490	184662	153422	41174	41174
refbc_168008_AF386088	310	36170	178982	53906	184662	153422	41174	41174
refbc_168011_AF386099	189	27122	150582	24758	167622	139222	31486	31486
refbc_168011_AM267294	226	27122	159102	30846	212698	176658	36170	36170
refbc_168012_AF386089	244	31486	170462	30846	167622	139222	36170	36170
refbc_168012_AM267299	244	31486	170462	30846	212698	176658	36170	36170
refbc_168484_AJ439979	158	21434	139222	20914	153422	122182	27122	27122
refbc_168484_AJ490928	155	21434	139222	20914	153422	122182	27122	27122
refbc_169771_AF318992	242	31486	170462	30846	167622	139222	36170	36170
refbc_169771_FJ410101	200	27122	159102	24758	212698	176658	31486	31486
refbc_169772_AF318991	242	31486	170462	30846	167622	139222	36170	36170
refbc_169772_FJ410097	200	27122	159102	24758	212698	176658	31486	31486
refbc_169772_FJ410098	200	27122	159102	24758	167622	139222	31486	31486
refbc_169772_FJ410099	200	27122	159102	24758	167622	139222	31486	31486
refbc_169772_FJ410100	200	27122	159102	24758	167622	139222	31486	31486
refbc_169773_AF318993	242	31486	170462	30846	212698	176658	36170	36170
refbc_169773_FJ410102	200	27122	159102	24758	167622	139222	31486	31486
refbc_169778_AF318984	242	31486	170462	30846	167622	139222	36170	36170
refbc_169780_AF318985	242	31486	170462	30846	167622	139222	36170	36170
refbc_169788_AF318996	242	31486	170462	30846	167622	139222	36170	36170
refbc_170012_AB194399	253	31486	170462	30846	212698	176658	36170	36170
refbc_170012_GU145576	419	48942	198862	66394	227142	191458	54746	54746
refbc_170023_DQ131751	170	21434	150582	24758	153422	122182	27122	27122
refbc_170026_DQ131760	170	21434	150582	24758	153422	122182	27122	27122
refbc_170036_DQ131698	170	21434	150582	24758	153422	122182	27122	27122
refbc_170349_DQ131749	170	21434	150582	24758	153422	122182	27122	27122
refbc_170354_DQ131719	170	21434	150582	24758	153422	122182	27122	27122
refbc_170410_FJ624518	520	56426	218742	66394	270362	234322	67314	67314
refbc_170410_FJ624525	527	56426	218742	66394	270362	234322	67314	67314
refbc_170410_FJ624527	529	56426	218742	66394	270362	234322	77162	77162
refbc_170410_FJ624531	529	56426	218742	66394	270362	234322	77162	77162
refbc_170419_DQ469328	561	65474	218742	83366	282266	243942	77162	77162
refbc_170428_DQ469329	561	65474	218742	83366	282266	243942	77162	77162
refbc_170435_DQ469332	561	65474	218742	83366	282266	243942	77162	77162
refbc_170437_DQ469334	561	65474	218742	83366	282266	243942	77162	77162
refbc_171018_GQ248598	552	56426	218742	83366	282266	243942	77162	77162
refbc_171833_GU373434	500	56426	207382	66394	261362	226522	67314	67314
refbc_171833_GU373435	500	56426	207382	66394	261362	226522	67314	67314
refbc_172644_GU135259	566	65474	218742	83366	282266	243942	77162	77162
refbc_173277_GQ248600	552	56426	218742	83366	282266	243942	77162	77162
refbc_173844_GU135248	566	65474	218742	83366	282266	243942	77162	77162
refbc_173844_GU135253	535	56426	218742	66394	291986	252342	77162	77162
refbc_174649_AF372547	312	36170	178982	53906	184662	153422	48942	48942
refbc_175148_GU373440	498	56426	207382	66394	261362	226522	67314	67314
refbc_175148_GU373441	500	56426	207382	66394	261362	226522	67314	67314
refbc_175741_EF590499	542	56426	218742	66394	291986	252342	77162	77162
refbc_175755_EF590500	543	56426	218742	66394	272546	235542	77162	77162
refbc_176868_FJ423672	164	21434	150582	20914	153422	122182	27122	27122
refbc_176868_FJ423673	169	21434	150582	20914	153422	122182	27122	27122
refbc_177062_AJ554267	155	21434	139222	20914	153422	122182	27122	27122
refbc_178428_DQ915187	482	56426	207382	66394	252362	218722	60870	60870
refbc_179042_AM920299	589	65474	227262	83366	291986	252342	77162	77162
refbc_179042_AM920310	572	65474	218742	83366	291986	252342	77162	77162
refbc_179045_AM920291	557	65474	218742	83366	291986	252342	77162	77162
refbc_179045_FJ173708	583	65474	227262	83366	291986	252342	77162	77162
refbc_179045_FJ173709	591	65474	227262	83366	291986	252342	77162	77162
refbc_179045_FJ173711	590	65474	227262	83366	291986	252342	77162	77162
refbc_179229_EF590527	482	56426	207382	66394	252362	218722	60870	60870
refbc_179706_GQ981790	552	56426	218742	83366	282266	243942	77162	77162
refbc_179739_GQ981698	552	56426	218742	83366	282266	243942	77162	77162
refbc_180086_AF372527	312	36170	178982	53906	184662	153422	48942	48942
refbc_180086_AF372528	312	36170	178982	53906	184662	153422	48942	48942
refbc_180086_AF372529	312	36170	178982	53906	184662	153422	48942	48942
refbc_180086_AF372530	312	36170	178982	53906	184662	153422	48942	48942
refbc_180086_AF372531	312	36170	178982	53906	184662	153422	48942	48942
refbc_180086_AF372532	312	36170	178982	53906	184662	153422	48942	48942
refbc_180086_AF372533	312	36170	178982	53906	184662	153422	48942	48942
refbc_180086_AF372534	312	36170	178982	53906	234322	194678	48942	48942
refbc_180086_AF372535	312	36170	178982	53906	184662	153422	48942	48942
refbc_180086_AF372536	312	36170	178982	53906	184662	153422	48942	48942
refbc_180086_AF372537	312	36170	178982	53906	184662	153422	48942	48942
refbc_180086_AF372538	312	36170	178982	53906	234322	194678	48942	48942
refbc_180086_AF372539	312	36170	178982	53906	184662	153422	48942	48942
refbc_180093_AF372540	312	36170	178982	53906	184662	153422	48942	48942
refbc_180093_AF372541	312	36170	178982	53906	184662	153422	48942	48942
refbc_180093_AF372542	312	36170	178982	53906	184662	153422	48942	48942
refbc_180093_AF372543	312	36170	178982	53906	184662	153422	48942	48942
refbc_180093_AF372544	312	36170	178982	53906	184662	153422	48942	48942
refbc_180093_AF372545	312	36170	178982	53906	184662	153422	48942	48942
refbc_180093_AF372546	312	36170	178982	53906	184662	153422	48942	48942
refbc_180222_AF387975	206	27122	159102	24758	167622	139222	31486	31486
refbc_180222_AF387979	509	56426	207382	66394	261362	226522	67314	67314
refbc_180223_AF387978	206	27122	159102	24758	167622	139222	31486	31486
refbc_180223_AF387982	509	56426	207382	66394	270362	234322	67314	67314
refbc_180438_AF385851	245	31486	170462	30846	167622	139222	36170	36170
refbc_180554_AF448574	176	21434	150582	24758	153422	122182	27122	27122
refbc_180561_FJ640620	158	21434	139222	20914	153422	122182	27122	27122
refbc_182084_EU436383	564	65474	218742	83366	291986	252342	77162	77162
refbc_182105_AB207919	253	31486	170462	30846	167622	139222	36170	36170
refbc_183267_GU135284	532	56426	218742	66394	270362	234322	77162	77162
refbc_183838_EF590531	506	56426	207382	66394	261362	226522	67314	67314
refbc_183838_GQ248607	552	56426	218742	83366	282266	243942	77162	77162
refbc_183944_AF448577	176	21434	150582	24758	194678	155034	27122	27122
refbc_183948_AF448581	176	21434	150582	24758	153422	122182	27122	27122
refbc_183949_AF448582	176	21434	150582	24758	153422	122182	27122	27122
refbc_183952_AF448586	176	21434	150582	24758	194678	155034	27122	27122
refbc_183954_AF448588	176	21434	150582	24758	153422	122182	27122	27122
refbc_184618_GU373476	500	56426	207382	66394	261362	226522	67314	67314
refbc_184618_GU373477	500	56426	207382	66394	261362	226522	67314	67314
refbc_184618_GU373478	500	56426	207382	66394	261362	226522	67314	67314
refbc_184629_GU373466	500	56426	207382	66394	270362	234322	67314	67314
refbc_184629_GU373467	500	56426	207382	66394	261362	226522	67314	67314
refbc_184629_GU373468	500	56426	207382	66394	261362	226522	67314	67314
refbc_184931_EF590566	513	56426	218742	66394	261362	226522	67314	67314
refbc_185002_EF590563	504	56426	207382	66394	261362	226522	67314	67314
refbc_185002_GQ248675	552	56426	218742	83366	282266	243942	77162	77162
refbc_185516_AJ492725	321	36170	178982	53906	198862	167622	48942	48942
refbc_185525_AJ492730	464	48942	207382	66394	243362	210922	60870	60870
refbc_185542_EF590537	505	56426	207382	66394	261362	226522	67314	67314
refbc_185542_GQ248625	552	56426	218742	83366	282266	243942	77162	77162
refbc_185802_AB079014	455	48942	207382	66394	243362	210922	60870	60870
refbc_185805_AB079004	455	48942	207382	66394	270362	234322	60870	60870
refbc_185805_AB079005	455	48942	207382	66394	243362	210922	60870	60870
refbc_185805_AB079006	455	48942	207382	66394	243362	210922	60870	60870
refbc_185805_AB079007	455	48942	207382	66394	243362	210922	60870	60870
refbc_185805_AB079008	455	48942	207382	66394	243362	210922	60870	60870
refbc_185805_AB079009	455	48942	207382	66394	243362	210922	60870	60870
refbc_185805_AB079011	455	48942	207382	66394	243362	210922	60870	60870
refbc_185806_AB079012	455	48942	207382	66394	243362	210922	60870	60870
refbc_185806_AB079013	455	48942	207382	66394	243362	210922	60870	60870
refbc_186937_AY151715	166	21434	150582	20914	194678	155034	27122	27122
refbc_187992_GU373431	500	56426	207382	66394	261362	226522	67314	67314
refbc_187992_GU373432	500	56426	207382	66394	261362	226522	67314	67314
refbc_187992_GU373433	500	56426	207382	66394	261362	226522	67314	67314
refbc_188171_AF491018	576	65474	218742	83366	291986	252342	77162	77162
refbc_188721_AF353390	411	41174	198862	53906	227142	191458	54746	54746
refbc_188721_DQ472075	516	56426	218742	66394	270362	234322	67314	67314
refbc_188994_AJ439980	158	21434	139222	20914	153422	122182	27122	27122
refbc_188994_AJ490929	155	21434	139222	20914	153422	122182	27122	27122
refbc_189007_AJ439931	158	21434	139222	20914	153422	122182	27122	27122
refbc_189007_AJ490931	155	21434	139222	20914	153422	122182	27122	27122
refbc_189048_AJ439972	158	21434	139222	20914	194678	155034	27122	27122
refbc_189048_AJ490933	155	21434	139222	20914	153422	122182	27122	27122
refbc_189432_DQ469330	561	65474	218742	83366	291986	252342	77162	77162
refbc_189434_DQ469331	561	65474	218742	83366	282266	243942	77162	77162
refbc_189438_AY942176	534	56426	218742	66394	270362	234322	77162	77162
refbc_189438_DQ469321	561	65474	218742	83366	282266	243942	77162	77162
refbc_189462_AY079432	171	21434	150582	24758	153422	122182	27122	27122
refbc_189462_AY079433	171	21434	150582	24758	153422	122182	27122	27122
refbc_191304_AY545886	152	21434	139222	20914	153422	122182	21434	21434
refbc_191923_AY904384	508	56426	207382	66394	270362	234322	67314	67314
refbc_192045_FJ871817	529	56426	218742	66394	270362	234322	77162	77162
refbc_192045_FJ871818	529	56426	218742	66394	270362	234322	77162	77162
refbc_194251_AB207916	253	31486	170462	30846	167622	139222	36170	36170
refbc_194253_GQ981681	552	56426	218742	83366	282266	243942	77162	77162
refbc_194517_AF343789	411	41174	198862	53906	252342	212698	54746	54746
refbc_194517_AF343790	444	48942	198862	66394	234362	203122	60870	60870
refbc_194519_AF343796	444	48942	198862	66394	234362	203122	60870	60870
refbc_194519_AF343797	444	48942	198862	66394	234362	203122	60870	60870
refbc_194696_AY095315	245	31486	170462	30846	167622	139222	36170	36170
refbc_194696_AY095316	244	31486	170462	30846	167622	139222	36170	36170
refbc_194696_AY095317	245	31486	170462	30846	167622	139222	36170	36170
refbc_194697_AY095318	245	31486	170462	30846	212698	176658	36170	36170
refbc_196337_AY163536	169	21434	150582	20914	194678	155034	27122	27122
refbc_196337_AY163537	169	21434	150582	20914	153422	122182	27122	27122
refbc_196578_GU135279	566	65474	218742	83366	282266	243942	77162	77162
refbc_197989_GU135179	566	65474	218742	83366	291986	252342	77162	77162
refbc_197989_GU135201	566	65474	218742	83366	282266	243942	77162	77162
refbc_198795_GQ981916	523	56426	218742	66394	270362	234322	67314	67314
refbc_199104_AJ490897	155	21434	139222	20914	153422	122182	27122	27122
refbc_199104_AJ490898	155	21434	139222	20914	194678	155034	27122	27122
refbc_199163_AM920256	492	56426	207382	66394	252362	218722	67314	67314
refbc_200418_AB099963	514	56426	218742	66394	270362	234322	67314	67314
refbc_200423_AB099969	514	56426	218742	66394	261362	226522	67314	67314
refbc_201003_GQ248612	552	56426	218742	83366	282266	243942	77162	77162
refbc_201319_AB434274	339	36170	187502	53906	252342	212698	48942	48942
refbc_201319_AB434275	432	48942	198862	66394	225362	195322	60870	60870
refbc_201321_AF517076	354	41174	187502	53906	252342	212698	48942	48942
refbc_202470_AF522280	440	48942	198862	66394	234362	203122	60870	60870
refbc_202470_AF522284	440	48942	198862	66394	234362	203122	60870	60870
refbc_202470_AY569605	431	48942	198862	66394	225362	195322	60870	60870
refbc_202472_AF522283	440	48942	198862	66394	234362	203122	60870	60870
refbc_203204_AF491012	480	56426	207382	66394	270362	234322	60870	60870
refbc_203219_AY151185	304	36170	178982	35490	184662	153422	41174	41174
refbc_203220_AY151186	447	48942	198862	66394	234362	203122	60870	60870
refbc_203220_AY151187	387	41174	187502	53906	218742	184378	54746	54746
refbc_203670_DQ983698	585	65474	227262	83366	291986	252342	77162	77162
refbc_204215_GU135285	566	65474	218742	83366	282266	243942	77162	77162
refbc_207840_EF590525	542	56426	218742	66394	272546	235542	77162	77162
refbc_208219_EU236978	164	21434	150582	20914	153422	122182	27122	27122
refbc_208219_EU236979	164	21434	150582	20914	153422	122182	27122	27122
refbc_208772_FJ572280	515	56426	218742	66394	270362	234322	67314	67314
refbc_208772_FJ572281	515	56426	218742	66394	270362	234322	67314	67314
refbc_209404_FJ410085	200	27122	159102	24758	212698	176658	31486	31486
refbc_209404_FJ410086	200	27122	159102	24758	167622	139222	31486	31486
refbc_209404_FJ410087	200	27122	159102	24758	167622	139222	31486	31486
refbc_209404_FJ410088	200	27122	159102	24758	167622	139222	31486	31486
refbc_209404_FJ410089	200	27122	159102	24758	212698	176658	31486	31486
refbc_209404_FJ410090	200	27122	159102	24758	167622	139222	31486	31486
refbc_209404_FJ410091	200	27122	159102	24758	167622	139222	31486	31486
refbc_209404_FJ410092	200	27122	159102	24758	212698	176658	31486	31486
refbc_209404_FJ410093	200	27122	159102	24758	167622	139222	31486	31486
refbc_209404_FJ410094	200	27122	159102	24758	167622	139222	31486	31486
refbc_209404_FJ410095	200	27122	159102	24758	167622	139222	31486	31486
refbc_209404_FJ410096	200	27122	159102	24758	212698	176658	31486	31486
refbc_209798_GU373416	501	56426	207382	66394	270362	234322	67314	67314
refbc_20997_GU135255	535	56426	218742	66394	272546	235542	77162	77162
refbc_21017_GU373373	499	56426	207382	66394	261362	226522	67314	67314
refbc_21018_FJ423681	169	21434	150582	20914	194678	155034	27122	27122
refbc_21018_GU373378	499	56426	207382	66394	261362	226522	67314	67314
refbc_210340_GU135211	566	65474	218742	83366	282266	243942	77162	77162
refbc_210376_GU135218	566	65474	218742	83366	291986	252342	77162	77162
refbc_213993_DQ194089	568	65474	218742	83366	291986	252342	77162	77162
refbc_215227_DQ912897	419	48942	198862	66394	227142	191458	54746	54746
refbc_215227_EF590554	478	48942	207382	66394	252362	218722	60870	60870
refbc_215581_GU135203	566	65474	218742	83366	282266	243942	77162	77162
refbc_215581_GU135237	565	65474	218742	83366	282266	243942	77162	77162
refbc_216148_AY151698	166	21434	150582	20914	194678	155034	27122	27122
refbc_216149_AY151699	166	21434	150582	20914	194678	155034	27122	27122
refbc_216150_AY151700	166	21434	150582	20914	153422	122182	27122	27122
refbc_216151_AY151701	166	21434	150582	20914	153422	122182	27122	27122
refbc_216152_AY151702	166	21434	150582	20914	153422	122182	27122	27122
refbc_216154_AY151703	166	21434	150582	20914	194678	155034	27122	27122
refbc_216155_AY151704	166	21434	150582	20914	153422	122182	27122	27122
refbc_216157_AY151705	166	21434	150582	20914	153422	122182	27122	27122
refbc_216158_AY151706	166	21434	150582	20914	153422	122182	27122	27122
refbc_216160_AY151707	166	21434	150582	20914	153422	122182	27122	27122
refbc_216161_AY151708	166	21434	150582	20914	153422	122182	27122	27122
refbc_216162_AY151710	166	21434	150582	20914	194678	155034	27122	27122
refbc_216163_AY151712	166	21434	150582	20914	153422	122182	27122	27122
refbc_216165_AY151714	166	21434	150582	20914	153422	122182	27122	27122
refbc_216166_AY151716	166	21434	150582	20914	153422	122182	27122	27122
refbc_216168_AY151717	166	21434	150582	20914	153422	122182	27122	27122
refbc_216171_AY151719	166	21434	150582	20914	153422	122182	27122	27122
refbc_216172_AY151720	166	21434	150582	20914	153422	122182	27122	27122
refbc_216175_AY151693	166	21434	150582	20914	153422	122182	27122	27122
refbc_216176_AY151694	166	21434	150582	20914	153422	122182	27122	27122
refbc_216177_AY151695	165	21434	150582	20914	153422	122182	27122	27122
refbc_216178_AY151696	166	21434	150582	20914	153422	122182	27122	27122
refbc_216994_FJ423682	168	21434	150582	20914	153422	122182	27122	27122
refbc_216994_GU373383	499	56426	207382	66394	270362	234322	67314	67314
refbc_217492_AJ554271	184	21434	150582	24758	167622	139222	31486	31486
refbc_217492_EU237023	164	21434	150582	20914	153422	122182	27122	27122
refbc_218862_AB099952	514	56426	218742	66394	261362	226522	67314	67314
refbc_218862_AB099953	514	56426	218742	66394	270362	234322	67314	67314
refbc_221038_AB102984	576	65474	218742	83366	291986	252342	77162	77162
refbc_221038_EF107966	403	41174	198862	53906	227142	191458	54746	54746
refbc_221040_AB102961	573	65474	218742	83366	291986	252342	77162	77162
refbc_221040_AB102962	578	65474	227262	83366	291986	252342	77162	77162
refbc_222010_FJ535851	376	41174	187502	53906	210342	177298	54746	54746
refbc_223133_AY582269	570	65474	218742	83366	282266	243942	77162	77162
refbc_223133_AY582270	594	65474	227262	83366	291986	252342	77162	77162
refbc_223133_AY582271	593	65474	227262	83366	291986	252342	77162	77162
refbc_224750_AY545470	308	36170	178982	53906	184662	153422	41174	41174
refbc_224750_AY545471	308	36170	178982	53906	234322	194678	41174	41174
refbc_224750_AY545472	308	36170	178982	53906	184662	153422	41174	41174
refbc_224750_AY545473	308	36170	178982	53906	184662	153422	41174	41174
refbc_224750_AY545474	308	36170	178982	53906	234322	194678	41174	41174
refbc_224750_AY545475	308	36170	178982	53906	184662	153422	41174	41174
refbc_224750_AY545476	308	36170	178982	53906	184662	153422	41174	41174
refbc_224866_GQ981915	552	56426	218742	83366	282266	243942	77162	77162
refbc_225785_AJ554253	166	21434	150582	20914	153422	122182	27122	27122
refbc_225785_EU237022	164	21434	150582	20914	194678	155034	27122	27122
refbc_225798_EU237014	164	21434	150582	20914	194678	155034	27122	27122
refbc_225815_AJ554291	155	21434	139222	20914	153422	122182	27122	27122
refbc_225969_EF590508	508	56426	207382	66394	261362	226522	67314	67314
refbc_225969_GQ248565	551	56426	218742	83366	282266	243942	77162	77162
refbc_226064_AY753244	153	21434	139222	20914	194678	155034	21434	21434
refbc_226064_AY753245	165	21434	150582	20914	153422	122182	27122	27122
refbc_226416_FJ572329	515	56426	218742	66394	270362	234322	67314	67314
refbc_22661_GU135155	566	65474	218742	83366	282266	243942	77162	77162
refbc_226895_GU145575	419	48942	198862	66394	227142	191458	54746	54746
refbc_226895_GU145579	419	48942	198862	66394	227142	191458	54746	54746
refbc_22694_DQ912899	419	48942	198862	66394	227142	191458	54746	54746
refbc_228181_FJ871829	529	56426	218742	66394	270362	234322	77162	77162
refbc_228181_FJ871830	529	56426	218742	66394	270362	234322	77162	77162
refbc_228183_FJ871808	529	56426	218742	66394	270362	234322	77162	77162
refbc_228183_FJ871809	529	56426	218742	66394	270362	234322	77162	77162
refbc_228183_FJ871810	529	56426	218742	66394	270362	234322	77162	77162
refbc_23110_EF590534	513	56426	218742	66394	261362	226522	67314	67314
refbc_23110_GQ248622	551	56426	218742	83366	282266	243942	77162	77162
refbc_231106_FJ572348	515	56426	218742	66394	270362	234322	67314	67314
refbc_231106_FJ572349	515	56426	218742	66394	270362	234322	67314	67314
refbc_231663_GU135147	566	65474	218742	83366	282266	243942	77162	77162
refbc_231663_GU135275	510	56426	207382	66394	261362	226522	67314	67314
refbc_231669_AM267292	210	27122	159102	24758	212698	176658	31486	31486
refbc_235803_GQ248676	552	56426	218742	83366	282266	243942	77162	77162
refbc_236159_AY302447	499	56426	207382	66394	261362	226522	67314	67314
refbc_236787_AM899947	269	31486	170462	35490	184662	153422	41174	41174
refbc_237646_AJ575935	404	41174	198862	53906	227142	191458	54746	54746
refbc_237646_AJ704784	404	41174	198862	53906	227142	191458	54746	54746
refbc_237651_AJ575938	405	41174	198862	53906	227142	191458	54746	54746
refbc_237652_AJ575939	404	41174	198862	53906	227142	191458	54746	54746
refbc_238549_EF590574	441	48942	198862	66394	234362	203122	60870	60870
refbc_238549_GQ248694	552	56426	218742	83366	282266	243942	77162	77162
refbc_239562_EF590524	523	56426	218742	66394	270362	234322	67314	67314
refbc_240028_AY545879	152	21434	139222	20914	153422	122182	21434	21434
refbc_240111_AY545880	152	21434	139222	20914	153422	122182	21434	21434
refbc_241511_DQ186551	213	27122	159102	24758	167622	139222	31486	31486
refbc_241868_GQ981682	523	56426	218742	66394	270362	234322	67314	67314
refbc_243111_FJ640614	178	21434	150582	24758	153422	122182	27122	27122
refbc_243213_DQ630040	365	41174	187502	53906	201942	170218	48942	48942
refbc_246364_FM162314	597	65474	227262	83366	301706	260742	77162	77162
refbc_246364_FM162315	597	65474	227262	83366	301706	260742	77162	77162
refbc_246364_FN796555	217	27122	159102	30846	167622	139222	31486	31486
refbc_246365_FM162316	597	65474	227262	83366	301706	260742	77162	77162
refbc_246365_FM162317	597	65474	227262	83366	301706	260742	77162	77162
refbc_246365_FM162318	597	65474	227262	83366	301706	260742	77162	77162
refbc_246892_EU833460	511	56426	218742	66394	261362	226522	67314	67314
refbc_246892_EU833461	511	56426	218742	66394	261362	226522	67314	67314
refbc_246892_EU833467	511	56426	218742	66394	261362	226522	67314	67314
refbc_246892_EU833468	511	56426	218742	66394	270362	234322	67314	67314
refbc_246892_EU833469	511	56426	218742	66394	261362	226522	67314	67314
refbc_246892_EU833470	511	56426	218742	66394	261362	226522	67314	67314
refbc_246892_FJ170387	511	56426	218742	66394	261362	226522	67314	67314
refbc_247899_AM920264	417	48942	198862	53906	252342	212698	54746	54746
refbc_247899_AM920265	524	56426	218742	66394	270362	234322	67314	67314
refbc_247899_AM920266	393	41174	198862	53906	218742	184378	54746	54746
refbc_247899_AM920270	336	36170	178982	53906	198862	167622	48942	48942
refbc_247899_GQ981775	550	56426	218742	66394	272546	235542	77162	77162
refbc_253318_DQ630016	523	56426	218742	66394	270362	234322	67314	67314
refbc_253318_DQ630017	509	56426	207382	66394	261362	226522	67314	67314
refbc_253318_DQ630018	492	56426	207382	66394	252362	218722	67314	67314
refbc_253318_DQ630020	489	56426	207382	66394	270362	234322	67314	67314
refbc_253318_DQ630021	409	41174	198862	53906	227142	191458	54746	54746
refbc_253318_DQ630022	364	41174	187502	53906	201942	170218	48942	48942
refbc_253318_DQ630023	540	56426	218742	66394	272546	235542	77162	77162
refbc_253318_DQ630025	259	31486	170462	30846	167622	139222	36170	36170
refbc_253318_DQ630026	550	56426	218742	66394	272546	235542	77162	77162
refbc_253318_DQ630027	509	56426	207382	66394	261362	226522	67314	67314
refbc_253318_DQ630028	484	56426	207382	66394	252362	218722	67314	67314
refbc_253318_DQ630029	309	36170	178982	53906	234322	194678	41174	41174
refbc_25385_X76479	170	21434	150582	24758	153422	122182	27122	27122
refbc_254057_EF590539	516	56426	218742	66394	270362	234322	67314	67314
refbc_254057_GQ248627	551	56426	218742	83366	291986	252342	77162	77162
refbc_25629_EF590579	537	56426	218742	66394	272546	235542	77162	77162
refbc_25629_FJ395607	592	65474	227262	83366	291986	252342	77162	77162
refbc_25629_GQ248703	552	56426	218742	83366	291986	252342	77162	77162
refbc_257024_EU567457	160	21434	139222	20914	194678	155034	27122	27122
refbc_257026_EU567458	160	21434	139222	20914	153422	122182	27122	27122
refbc_258175_GU934867	478	48942	207382	66394	252362	218722	60870	60870
refbc_258175_GU934868	478	48942	207382	66394	252362	218722	60870	60870
refbc_258175_GU934869	478	48942	207382	66394	252362	218722	60870	60870
refbc_258264_GU135198	566	65474	218742	83366	282266	243942	77162	77162
refbc_258264_GU135232	566	65474	218742	83366	282266	243942	77162	77162
refbc_260142_GU135161	566	65474	218742	83366	282266	243942	77162	77162
refbc_260142_GU135224	566	65474	218742	83366	282266	243942	77162	77162
refbc_260996_EF590550	543	56426	218742	66394	291986	252342	77162	77162
refbc_260996_GQ248648	552	56426	218742	83366	282266	243942	77162	77162
refbc_261382_DQ194071	542	56426	218742	66394	272546	235542	77162	77162
refbc_261382_DQ194085	578	65474	227262	83366	291986	252342	77162	77162
refbc_261433_EU850080	588	65474	227262	83366	291986	252342	77162	77162
refbc_261914_DQ992549	481	56426	207382	66394	252362	218722	60870	60870
refbc_263456_GQ981674	552	56426	218742	83366	282266	243942	77162	77162
refbc_264480_DQ983709	584	65474	227262	83366	291986	252342	77162	77162
refbc_264785_GU373413	501	56426	207382	66394	261362	226522	67314	67314
refbc_265027_AY545468	308	36170	178982	53906	184662	153422	41174	41174
refbc_265027_AY545469	308	36170	178982	53906	234322	194678	41174	41174
refbc_265527_EU938312	457	48942	207382	66394	270362	234322	60870	60870
refbc_265527_EU938313	457	48942	207382	66394	243362	210922	60870	60870
refbc_265527_EU938314	457	48942	207382	66394	243362	210922	60870	60870
refbc_265527_EU938315	457	48942	207382	66394	270362	234322	60870	60870
refbc_265527_EU938316	457	48942	207382	66394	243362	210922	60870	60870
refbc_265527_EU938317	457	48942	207382	66394	243362	210922	60870	60870
refbc_265527_EU938318	457	48942	207382	66394	243362	210922	60870	60870
refbc_265527_EU938319	457	48942	207382	66394	243362	210922	60870	60870
refbc_265527_EU938320	457	48942	207382	66394	270362	234322	60870	60870
refbc_265527_FJ624242	456	48942	207382	66394	243362	210922	60870	60870
refbc_265527_FJ624243	456	48942	207382	66394	243362	210922	60870	60870
refbc_265527_FJ624244	456	48942	207382	66394	243362	210922	60870	60870
refbc_265527_FJ624245	456	48942	207382	66394	270362	234322	60870	60870
refbc_265527_FJ624246	456	48942	207382	66394	243362	210922	60870	60870
refbc_265527_FJ624247	456	48942	207382	66394	243362	210922	60870	60870
refbc_265527_FJ624248	456	48942	207382	66394	270362	234322	60870	60870
refbc_265527_FJ624249	456	48942	207382	66394	243362	210922	60870	60870
refbc_265527_FJ624250	456	48942	207382	66394	243362	210922	60870	60870
refbc_265527_FJ624251	456	48942	207382	66394	243362	210922	60870	60870
refbc_267621_GU135197	566	65474	218742	83366	282266	243942	77162	77162
refbc_267621_GU135290	566	65474	218742	83366	282266	243942	77162	77162
refbc_269642_DQ241581	403	41174	198862	53906	227142	191458	54746	54746
refbc_2708_AY198378	437	48942	198862	66394	234362	203122	60870	60870
refbc_271243_DQ131744	170	21434	150582	24758	153422	122182	27122	27122
refbc_272511_AJ697784	529	56426	218742	66394	270362	234322	77162	77162
refbc_272514_AJ697791	562	65474	218742	83366	282266	243942	77162	77162
refbc_272514_AJ697792	588	65474	227262	83366	291986	252342	77162	77162
refbc_272515_AJ697793	516	56426	218742	66394	270362	234322	67314	67314
refbc_272525_AJ697796	481	56426	207382	66394	270362	234322	60870	60870
refbc_273805_DQ131775	170	21434	150582	24758	153422	122182	27122	27122
refbc_2787_DQ406594	407	41174	198862	53906	227142	191458	54746	54746
refbc_2787_DQ406595	348	41174	187502	53906	198862	167622	48942	48942
refbc_2787_DQ406596	440	48942	198862	66394	234362	203122	60870	60870
refbc_2787_DQ406597	326	36170	178982	53906	198862	167622	48942	48942
refbc_2787_DQ406599	460	48942	207382	66394	243362	210922	60870	60870
refbc_2787_DQ406600	415	48942	198862	53906	227142	191458	54746	54746
refbc_2787_DQ406602	496	56426	207382	66394	261362	226522	67314	67314
refbc_2787_DQ418736	274	31486	170462	35490	184662	153422	41174	41174
refbc_2787_DQ418739	451	48942	207382	66394	234362	203122	60870	60870
refbc_2787_DQ418740	561	65474	218742	83366	282266	243942	77162	77162
refbc_2787_DQ418741	340	36170	187502	53906	198862	167622	48942	48942
refbc_2787_DQ418742	373	41174	187502	53906	210342	177298	54746	54746
refbc_2787_DQ418743	387	41174	187502	53906	252342	212698	54746	54746
refbc_2787_DQ418744	445	48942	198862	66394	234362	203122	60870	60870
refbc_2787_DQ418745	280	31486	170462	35490	184662	153422	41174	41174
refbc_2787_DQ418746	325	36170	178982	53906	198862	167622	48942	48942
refbc_2787_DQ418747	505	56426	207382	66394	261362	226522	67314	67314
refbc_2787_DQ418748	372	41174	187502	53906	210342	177298	54746	54746
refbc_2787_DQ423780	340	36170	187502	53906	198862	167622	48942	48942
refbc_2787_DQ423781	429	48942	198862	66394	225362	195322	60870	60870
refbc_2787_DQ423782	277	31486	170462	35490	184662	153422	41174	41174
refbc_2787_DQ423783	438	48942	198862	66394	234362	203122	60870	60870
refbc_2787_DQ423784	459	48942	207382	66394	243362	210922	60870	60870
refbc_2787_DQ423785	334	36170	178982	53906	252342	212698	48942	48942
refbc_2787_DQ423786	287	31486	178982	35490	184662	153422	41174	41174
refbc_2787_DQ423787	224	27122	159102	30846	167622	139222	36170	36170
refbc_2788_DQ813643	385	41174	187502	53906	218742	184378	54746	54746
refbc_2788_DQ813644	285	31486	170462	35490	184662	153422	41174	41174
refbc_2788_DQ813646	355	41174	187502	53906	201942	170218	48942	48942
refbc_279240_AY625009	581	65474	227262	83366	291986	252342	77162	77162
refbc_279240_GQ981796	536	56426	218742	66394	291986	252342	77162	77162
refbc_279455_EU236999	164	21434	150582	20914	153422	122182	27122	27122
refbc_279455_EU237000	164	21434	150582	20914	153422	122182	27122	27122
refbc_279455_EU237001	164	21434	150582	20914	194678	155034	27122	27122
refbc_279455_EU237002	164	21434	150582	20914	153422	122182	27122	27122
refbc_279455_EU237003	164	21434	150582	20914	153422	122182	27122	27122
refbc_279456_EU237008	164	21434	150582	20914	153422	122182	27122	27122
refbc_279456_EU237009	164	21434	150582	20914	153422	122182	27122	27122
refbc_27954_AB099975	514	56426	218742	66394	261362	226522	67314	67314
refbc_27960_AF453387	171	21434	150582	24758	153422	122182	27122	27122
refbc_27965_AF385837	245	31486	170462	30846	167622	139222	36170	36170
refbc_27965_AF385838	245	31486	170462	30846	167622	139222	36170	36170
refbc_27965_GU252550	172	21434	150582	24758	153422	122182	27122	27122
refbc_27967_AB094198	173	21434	150582	24758	153422	122182	27122	27122
refbc_27967_AB265691	260	31486	170462	35490	167622	139222	36170	36170
refbc_27967_AB265692	260	31486	170462	35490	212698	176658	36170	36170
refbc_27967_AB265693	260	31486	170462	35490	167622	139222	36170	36170
refbc_27967_AB265694	260	31486	170462	35490	167622	139222	36170	36170
refbc_27967_AB265695	260	31486	170462	35490	167622	139222	36170	36170
refbc_27967_AB265696	260	31486	170462	35490	167622	139222	36170	36170
refbc_27967_AB265697	260	31486	170462	35490	167622	139222	36170	36170
refbc_27967_AB265698	260	31486	170462	35490	167622	139222	36170	36170
refbc_27967_AB265699	260	31486	170462	35490	167622	139222	36170	36170
refbc_27967_AB265700	260	31486	170462	35490	212698	176658	36170	36170
refbc_27967_AB265701	260	31486	170462	35490	167622	139222	36170	36170
refbc_27967_AB265702	260	31486	170462	35490	167622	139222	36170	36170
refbc_27967_AB265703	260	31486	170462	35490	167622	139222	36170	36170
refbc_27967_AB265704	260	31486	170462	35490	167622	139222	36170	36170
refbc_27967_AB265705	260	31486	170462	35490	212698	176658	36170	36170
refbc_27967_AB265706	260	31486	170462	35490	167622	139222	36170	36170
refbc_27967_AB265707	260	31486	170462	35490	167622	139222	36170	36170
refbc_27967_AB265708	260	31486	170462	35490	167622	139222	36170	36170
refbc_27967_AB265709	260	31486	170462	35490	167622	139222	36170	36170
refbc_27967_AB265710	260	31486	170462	35490	167622	139222	36170	36170
refbc_27967_AB265711	260	31486	170462	35490	167622	139222	36170	36170
refbc_27967_AB265712	260	31486	170462	35490	167622	139222	36170	36170
refbc_27967_AB265713	260	31486	170462	35490	212698	176658	36170	36170
refbc_27967_AB265714	260	31486	170462	35490	167622	139222	36170	36170
refbc_27967_AB265715	260	31486	170462	35490	212698	176658	36170	36170
refbc_27967_AB265716	260	31486	170462	35490	167622	139222	36170	36170
refbc_27967_AB265717	260	31486	170462	35490	167622	139222	36170	36170
refbc_27967_AB265718	260	31486	170462	35490	167622	139222	36170	36170
refbc_27967_AB265719	260	31486	170462	35490	167622	139222	36170	36170
refbc_27967_AB265720	260	31486	170462	35490	167622	139222	36170	36170
refbc_27967_AB265721	260	31486	170462	35490	167622	139222	36170	36170
refbc_27967_AB265722	260	31486	170462	35490	167622	139222	36170	36170
refbc_27967_AB265723	260	31486	170462	35490	212698	176658	36170	36170
refbc_27967_AB265724	260	31486	170462	35490	167622	139222	36170	36170
refbc_27967_AB265725	260	31486	170462	35490	167622	139222	36170	36170
refbc_27967_AB265726	260	31486	170462	35490	212698	176658	36170	36170
refbc_27967_AB265727	260	31486	170462	35490	167622	139222	36170	36170
refbc_27967_AB265728	260	31486	170462	35490	167622	139222	36170	36170
refbc_27967_AB265729	260	31486	170462	35490	167622	139222	36170	36170
refbc_27967_AB265730	260	31486	170462	35490	167622	139222	36170	36170
refbc_27967_AB265731	260	31486	170462	35490	167622	139222	36170	36170
refbc_27967_AB265732	260	31486	170462	35490	167622	139222	36170	36170
refbc_27967_AB265733	260	31486	170462	35490	212698	176658	36170	36170
refbc_27967_AF385853	245	31486	170462	30846	167622	139222	36170	36170
refbc_27967_AF385854	245	31486	170462	30846	167622	139222	36170	36170
refbc_27967_GU252468	172	21434	150582	24758	153422	122182	27122	27122
refbc_27967_GU252469	172	21434	150582	24758	153422	122182	27122	27122
refbc_27967_GU252470	172	21434	150582	24758	153422	122182	27122	27122
refbc_27967_GU252471	172	21434	150582	24758	153422	122182	27122	27122
refbc_27967_GU252472	172	21434	150582	24758	153422	122182	27122	27122
refbc_27967_GU252473	172	21434	150582	24758	153422	122182	27122	27122
refbc_27967_GU252477	172	21434	150582	24758	153422	122182	27122	27122
refbc_27967_GU252479	172	21434	150582	24758	194678	155034	27122	27122
refbc_27967_GU252481	172	21434	150582	24758	153422	122182	27122	27122
refbc_27967_GU252482	172	21434	150582	24758	153422	122182	27122	27122
refbc_27967_GU252483	172	21434	150582	24758	194678	155034	27122	27122
refbc_27967_GU252484	172	21434	150582	24758	153422	122182	27122	27122
refbc_27967_GU252492	172	21434	150582	24758	153422	122182	27122	27122
refbc_27967_GU252493	172	21434	150582	24758	194678	155034	27122	27122
refbc_27967_GU252495	172	21434	150582	24758	153422	122182	27122	27122
refbc_27967_GU252496	172	21434	150582	24758	153422	122182	27122	27122
refbc_27967_GU252497	172	21434	150582	24758	153422	122182	27122	27122
refbc_27967_GU252498	172	21434	150582	24758	153422	122182	27122	27122
refbc_27967_GU252499	172	21434	150582	24758	153422	122182	27122	27122
refbc_27967_GU252500	172	21434	150582	24758	153422	122182	27122	27122
refbc_27967_GU252501	172	21434	150582	24758	153422	122182	27122	27122
refbc_27967_GU252502	172	21434	150582	24758	194678	155034	27122	27122
refbc_27967_GU252503	172	21434	150582	24758	153422	122182	27122	27122
refbc_27967_GU252504	172	21434	150582	24758	153422	122182	27122	27122
refbc_27967_GU252505	172	21434	150582	24758	153422	122182	27122	27122
refbc_27967_GU252506	172	21434	150582	24758	194678	155034	27122	27122
refbc_27967_GU252507	172	21434	150582	24758	194678	155034	27122	27122
refbc_27967_GU252508	172	21434	150582	24758	153422	122182	27122	27122
refbc_27967_GU252509	172	21434	150582	24758	153422	122182	27122	27122
refbc_27967_GU252510	172	21434	150582	24758	153422	122182	27122	27122
refbc_27967_GU252511	172	21434	150582	24758	153422	122182	27122	27122
refbc_27967_GU252516	172	21434	150582	24758	153422	122182	27122	27122
refbc_27967_GU252518	172	21434	150582	24758	194678	155034	27122	27122
refbc_27967_GU252519	172	21434	150582	24758	153422	122182	27122	27122
refbc_27967_GU252525	172	21434	150582	24758	153422	122182	27122	27122
refbc_27967_GU252526	172	21434	150582	24758	153422	122182	27122	27122
refbc_280516_GQ248700	552	56426	218742	83366	282266	243942	77162	77162
refbc_280517_AM398184	586	65474	227262	83366	291986	252342	77162	77162
refbc_280839_GU373415	501	56426	207382	66394	261362	226522	67314	67314
refbc_2829_DQ029035	164	21434	150582	20914	153422	122182	27122	27122
refbc_2829_DQ029036	201	27122	159102	24758	167622	139222	31486	31486
refbc_2829_DQ029037	164	21434	150582	20914	153422	122182	27122	27122
refbc_2829_DQ029038	200	27122	159102	24758	212698	176658	31486	31486
refbc_2829_DQ029039	201	27122	159102	24758	167622	139222	31486	31486
refbc_2829_DQ029040	197	27122	150582	24758	167622	139222	31486	31486
refbc_2829_DQ470663	280	31486	170462	35490	184662	153422	41174	41174
refbc_2829_DQ470664	280	31486	170462	35490	184662	153422	41174	41174
refbc_2829_DQ470665	280	31486	170462	35490	184662	153422	41174	41174
refbc_2829_DQ470666	280	31486	170462	35490	184662	153422	41174	41174
refbc_2829_DQ470667	280	31486	170462	35490	184662	153422	41174	41174
refbc_2829_DQ470668	280	31486	170462	35490	184662	153422	41174	41174
refbc_28469_GU373475	500	56426	207382	66394	261362	226522	67314	67314
refbc_28478_GU135182	565	65474	218742	83366	282266	243942	77162	77162
refbc_28488_DQ285260	332	36170	178982	53906	198862	167622	48942	48942
refbc_28527_DQ131711	170	21434	150582	24758	153422	122182	27122	27122
refbc_28536_AJ490917	155	21434	139222	20914	153422	122182	27122	27122
refbc_28543_DQ131697	170	21434	150582	24758	153422	122182	27122	27122
refbc_2872_AF318988	242	31486	170462	30846	167622	139222	36170	36170
refbc_2876_AB099960	514	56426	218742	66394	270362	234322	67314	67314
refbc_2876_AB099961	514	56426	218742	66394	261362	226522	67314	67314
refbc_2876_AB099962	514	56426	218742	66394	261362	226522	67314	67314
refbc_2876_AF353387	412	48942	198862	53906	227142	191458	54746	54746
refbc_2876_AF353388	412	48942	198862	53906	227142	191458	54746	54746
refbc_2876_AF353389	412	48942	198862	53906	252342	212698	54746	54746
refbc_2876_AJ287906	173	21434	150582	24758	153422	122182	27122	27122
refbc_2880_AJ550049	189	27122	150582	24758	212698	176658	31486	31486
refbc_2880_AJ550050	189	27122	150582	24758	167622	139222	31486	31486
refbc_2880_AJ550057	189	27122	150582	24758	167622	139222	31486	31486
refbc_2880_FN564470	188	27122	150582	24758	167622	139222	31486	31486
refbc_2880_FN564483	188	27122	150582	24758	167622	139222	31486	31486
refbc_2880_U38720	189	27122	150582	24758	167622	139222	31486	31486
refbc_2880_U38721	189	27122	150582	24758	167622	139222	31486	31486
refbc_2880_U38722	189	27122	150582	24758	167622	139222	31486	31486
refbc_2880_U38723	189	27122	150582	24758	167622	139222	31486	31486
refbc_2880_U38724	189	27122	150582	24758	167622	139222	31486	31486
refbc_2880_U38725	189	27122	150582	24758	167622	139222	31486	31486
refbc_2880_U38726	189	27122	150582	24758	167622	139222	31486	31486
refbc_2880_U38727	189	27122	150582	24758	167622	139222	31486	31486
refbc_2880_U38728	189	27122	150582	24758	167622	139222	31486	31486
refbc_2880_U38729	189	27122	150582	24758	167622	139222	31486	31486
refbc_2880_U38730	189	27122	150582	24758	212698	176658	31486	31486
refbc_2880_U38731	189	27122	150582	24758	167622	139222	31486	31486
refbc_2880_U38732	189	27122	150582	24758	167622	139222	31486	31486
refbc_2880_U38733	189	27122	150582	24758	167622	139222	31486	31486
refbc_2880_U38734	189	27122	150582	24758	212698	176658	31486	31486
refbc_2880_U38735	189	27122	150582	24758	167622	139222	31486	31486
refbc_2880_U38736	189	27122	150582	24758	167622	139222	31486	31486
refbc_2880_U38737	189	27122	150582	24758	167622	139222	31486	31486
refbc_2880_U38738	189	27122	150582	24758	167622	139222	31486	31486
refbc_2880_U38739	189	27122	150582	24758	212698	176658	31486	31486
refbc_2880_U38740	189	27122	150582	24758	167622	139222	31486	31486
refbc_2880_U38741	189	27122	150582	24758	167622	139222	31486	31486
refbc_2880_U38742	189	27122	150582	24758	212698	176658	31486	31486
refbc_2880_U38743	189	27122	150582	24758	167622	139222	31486	31486
refbc_2880_U38744	189	27122	150582	24758	167622	139222	31486	31486
refbc_2880_U38745	189	27122	150582	24758	167622	139222	31486	31486
refbc_2880_U38746	189	27122	150582	24758	212698	176658	31486	31486
refbc_2880_U38747	189	27122	150582	24758	167622	139222	31486	31486
refbc_2880_U38748	189	27122	150582	24758	167622	139222	31486	31486
refbc_2880_U38749	189	27122	150582	24758	167622	139222	31486	31486
refbc_2880_U38750	189	27122	150582	24758	167622	139222	31486	31486
refbc_2880_U38751	189	27122	150582	24758	167622	139222	31486	31486
refbc_2880_U38834	189	27122	150582	24758	167622	139222	31486	31486
refbc_2889_AF109795	362	41174	187502	53906	201942	170218	48942	48942
refbc_2889_AF109796	362	41174	187502	53906	201942	170218	48942	48942
refbc_2889_AF109797	362	41174	187502	53906	201942	170218	48942	48942
refbc_2889_AF109798	362	41174	187502	53906	201942	170218	48942	48942
refbc_2889_AF109799	362	41174	187502	53906	201942	170218	48942	48942
refbc_2889_AF109800	362	41174	187502	53906	201942	170218	48942	48942
refbc_2893_AF207815	337	36170	187502	53906	252342	212698	48942	48942
refbc_2893_AF385844	245	31486	170462	30846	167622	139222	36170	36170
refbc_2893_AF385845	245	31486	170462	30846	167622	139222	36170	36170
refbc_2893_AF385846	245	31486	170462	30846	167622	139222	36170	36170
refbc_2893_AF385847	245	31486	170462	30846	167622	139222	36170	36170
refbc_2893_AF385848	245	31486	170462	30846	167622	139222	36170	36170
refbc_2893_AF385849	245	31486	170462	30846	212698	176658	36170	36170
refbc_2893_AF385850	245	31486	170462	30846	167622	139222	36170	36170
refbc_28954_GQ981902	552	56426	218742	83366	282266	243942	77162	77162
refbc_291105_AJ811002	365	41174	187502	53906	252342	212698	48942	48942
refbc_291106_AJ811007	395	41174	198862	53906	252342	212698	54746	54746
refbc_291107_AJ811010	404	41174	198862	53906	252342	212698	54746	54746
refbc_29231_U21367	483	56426	207382	66394	252362	218722	60870	60870
refbc_294826_AY738623	414	48942	198862	53906	227142	191458	54746	54746
refbc_294826_AY845187	414	48942	198862	53906	227142	191458	54746	54746
refbc_295159_GQ981752	539	56426	218742	66394	272546	235542	77162	77162
refbc_2961_AF317615	595	65474	227262	83366	301706	260742	77162	77162
refbc_29652_AB507865	541	56426	218742	66394	291986	252342	77162	77162
refbc_29652_AB507866	541	56426	218742	66394	272546	235542	77162	77162
refbc_29652_AB507867	541	56426	218742	66394	272546	235542	77162	77162
refbc_29652_AB507868	541	56426	218742	66394	272546	235542	77162	77162
refbc_29652_AB507869	541	56426	218742	66394	272546	235542	77162	77162
refbc_29652_AB507870	541	56426	218742	66394	272546	235542	77162	77162
refbc_29652_AB507871	541	56426	218742	66394	272546	235542	77162	77162
refbc_29652_AB507872	541	56426	218742	66394	272546	235542	77162	77162
refbc_29652_AB507873	541	56426	218742	66394	291986	252342	77162	77162
refbc_29652_AB507874	541	56426	218742	66394	272546	235542	77162	77162
refbc_29652_AB507875	541	56426	218742	66394	272546	235542	77162	77162
refbc_29652_AB507876	541	56426	218742	66394	272546	235542	77162	77162
refbc_29652_AB507877	541	56426	218742	66394	272546	235542	77162	77162
refbc_29652_AB507878	541	56426	218742	66394	272546	235542	77162	77162
refbc_29652_AB507879	541	56426	218742	66394	272546	235542	77162	77162
refbc_29652_AB507880	541	56426	218742	66394	272546	235542	77162	77162
refbc_29652_AB507881	541	56426	218742	66394	272546	235542	77162	77162
refbc_29652_AB507882	541	56426	218742	66394	272546	235542	77162	77162
refbc_29652_AB507883	541	56426	218742	66394	291986	252342	77162	77162
refbc_29652_AB507884	541	56426	218742	66394	272546	235542	77162	77162
refbc_29652_AB507885	541	56426	218742	66394	272546	235542	77162	77162
refbc_29652_AB507886	541	56426	218742	66394	272546	235542	77162	77162
refbc_29652_AB507887	541	56426	218742	66394	272546	235542	77162	77162
refbc_29652_AB507888	541	56426	218742	66394	291986	252342	77162	77162
refbc_29652_AB534783	541	56426	218742	66394	291986	252342	77162	77162
refbc_29652_AB534784	541	56426	218742	66394	272546	235542	77162	77162
refbc_29652_AB534785	541	56426	218742	66394	272546	235542	77162	77162
refbc_29652_AB534786	541	56426	218742	66394	272546	235542	77162	77162
refbc_29652_AB534787	541	56426	218742	66394	291986	252342	77162	77162
refbc_29652_AB534788	541	56426	218742	66394	272546	235542	77162	77162
refbc_29656_GU454394	521	56426	218742	66394	270362	234322	67314	67314
refbc_29656_GU454395	521	56426	218742	66394	270362	234322	67314	67314
refbc_29656_GU454396	521	56426	218742	66394	270362	234322	67314	67314
refbc_29656_GU454397	521	56426	218742	66394	270362	234322	67314	67314
refbc_29656_GU454398	521	56426	218742	66394	270362	234322	67314	67314
refbc_29656_GU454399	521	56426	218742	66394	270362	234322	67314	67314
refbc_29656_GU454400	521	56426	218742	66394	270362	234322	67314	67314
refbc_29656_GU454401	521	56426	218742	66394	270362	234322	67314	67314
refbc_296867_GQ981806	551	56426	218742	83366	291986	252342	77162	77162
refbc_29695_AY545890	152	21434	139222	20914	153422	122182	21434	21434
refbc_29737_GU135202	566	65474	218742	83366	291986	252342	77162	77162
refbc_29760_AJ487012	150	21434	139222	20914	153422	122182	21434	21434
refbc_29760_AY566240	152	21434	139222	20914	194678	155034	21434	21434
refbc_29781_X76469	170	21434	150582	24758	153422	122182	27122	27122
refbc_29783_X76478	170	21434	150582	24758	153422	122182	27122	27122
refbc_29784_X76472	170	21434	150582	24758	153422	122182	27122	27122
refbc_29785_X76470	170	21434	150582	24758	153422	122182	27122	27122
refbc_29787_X76459	170	21434	150582	24758	153422	122182	27122	27122
refbc_29788_X76467	170	21434	150582	24758	153422	122182	27122	27122
refbc_29789_X76463	170	21434	150582	24758	153422	122182	27122	27122
refbc_29791_X76461	170	21434	150582	24758	153422	122182	27122	27122
refbc_29792_X76468	170	21434	150582	24758	194678	155034	27122	27122
refbc_29793_X76466	170	21434	150582	24758	153422	122182	27122	27122
refbc_29794_X76462	170	21434	150582	24758	153422	122182	27122	27122
refbc_29796_X76464	170	21434	150582	24758	194678	155034	27122	27122
refbc_29797_X76480	170	21434	150582	24758	153422	122182	27122	27122
refbc_29798_X76477	170	21434	150582	24758	153422	122182	27122	27122
refbc_29802_X76465	170	21434	150582	24758	153422	122182	27122	27122
refbc_29803_X76458	170	21434	150582	24758	194678	155034	27122	27122
refbc_29804_X76473	170	21434	150582	24758	153422	122182	27122	27122
refbc_29818_FM207430	168	21434	150582	20914	153422	122182	27122	27122
refbc_29818_GQ248674	552	56426	218742	83366	282266	243942	77162	77162
refbc_298950_FJ147668	447	48942	198862	66394	234362	203122	60870	60870
refbc_298950_FJ147669	447	48942	198862	66394	234362	203122	60870	60870
refbc_298950_FJ147670	447	48942	198862	66394	234362	203122	60870	60870
refbc_298950_FJ147671	447	48942	198862	66394	234362	203122	60870	60870
refbc_298950_FJ147672	447	48942	198862	66394	234362	203122	60870	60870
refbc_298950_FJ147673	447	48942	198862	66394	234362	203122	60870	60870
refbc_298950_FJ147674	447	48942	198862	66394	234362	203122	60870	60870
refbc_298950_FJ147675	447	48942	198862	66394	234362	203122	60870	60870
refbc_298950_FJ147676	447	48942	198862	66394	270362	234322	60870	60870
refbc_298950_FJ147677	447	48942	198862	66394	234362	203122	60870	60870
refbc_298950_FJ147678	447	48942	198862	66394	234362	203122	60870	60870
refbc_298950_FJ147679	447	48942	198862	66394	234362	203122	60870	60870
refbc_298950_FJ147680	447	48942	198862	66394	234362	203122	60870	60870
refbc_298950_FJ147681	447	48942	198862	66394	234362	203122	60870	60870
refbc_298950_FJ147682	447	48942	198862	66394	234362	203122	60870	60870
refbc_298950_FJ147683	447	48942	198862	66394	234362	203122	60870	60870
refbc_298950_FJ147684	447	48942	198862	66394	234362	203122	60870	60870
refbc_298950_FJ147685	447	48942	198862	66394	234362	203122	60870	60870
refbc_298950_FJ147686	447	48942	198862	66394	234362	203122	60870	60870
refbc_298950_FJ147687	447	48942	198862	66394	234362	203122	60870	60870
refbc_298950_FJ147688	447	48942	198862	66394	270362	234322	60870	60870
refbc_298950_FJ147689	447	48942	198862	66394	234362	203122	60870	60870
refbc_298950_FJ147690	447	48942	198862	66394	234362	203122	60870	60870
refbc_298950_FJ147691	447	48942	198862	66394	234362	203122	60870	60870
refbc_298950_FJ147692	447	48942	198862	66394	234362	203122	60870	60870
refbc_298950_FJ147693	447	48942	198862	66394	234362	203122	60870	60870
refbc_298950_FJ147694	447	48942	198862	66394	234362	203122	60870	60870
refbc_299225_AY641805	214	27122	159102	24758	167622	139222	31486	31486
refbc_299225_AY641806	214	27122	159102	24758	167622	139222	31486	31486
refbc_3013_AF106516	234	27122	159102	30846	167622	139222	36170	36170
refbc_301336_FJ572323	515	56426	218742	66394	270362	234322	67314	67314
refbc_301336_FJ572324	515	56426	218742	66394	270362	234322	67314	67314
refbc_303162_DQ194066	561	65474	218742	83366	282266	243942	77162	77162
refbc_303162_DQ194080	475	48942	207382	66394	252362	218722	60870	60870
refbc_303171_DQ194067	526	56426	218742	66394	270362	234322	67314	67314
refbc_303171_DQ194081	450	48942	207382	66394	234362	203122	60870	60870
refbc_306943_GQ981910	552	56426	218742	83366	282266	243942	77162	77162
refbc_306960_FJ037955	548	56426	218742	66394	272546	235542	77162	77162
refbc_308559_EF590542	511	56426	218742	66394	261362	226522	67314	67314
refbc_308559_GQ248635	552	56426	218742	83366	282266	243942	77162	77162
refbc_309358_AF318980	242	31486	170462	30846	167622	139222	36170	36170
refbc_309360_AF318982	242	31486	170462	30846	212698	176658	36170	36170
refbc_309723_AB199639	443	48942	198862	66394	234362	203122	60870	60870
refbc_309737_AB199630	443	48942	198862	66394	234362	203122	60870	60870
refbc_309737_AB199632	443	48942	198862	66394	270362	234322	60870	60870
refbc_309738_AB199633	443	48942	198862	66394	234362	203122	60870	60870
refbc_309738_AB199634	443	48942	198862	66394	234362	203122	60870	60870
refbc_309738_AB199635	443	48942	198862	66394	234362	203122	60870	60870
refbc_309738_AB199636	443	48942	198862	66394	234362	203122	60870	60870
refbc_309738_AB199637	443	48942	198862	66394	234362	203122	60870	60870
refbc_309738_AB199638	443	48942	198862	66394	234362	203122	60870	60870
refbc_3116_EF110287	452	48942	207382	66394	270362	234322	60870	60870
refbc_3120_AB091006	552	56426	218742	83366	282266	243942	77162	77162
refbc_3120_EF110326	579	65474	227262	83366	291986	252342	77162	77162
refbc_312744_FJ548258	495	56426	207382	66394	261362	226522	67314	67314
refbc_3130_DQ469327	561	65474	218742	83366	282266	243942	77162	77162
refbc_3130_FJ432637	517	56426	218742	66394	270362	234322	67314	67314
refbc_31340_AJ287902	193	27122	150582	24758	167622	139222	31486	31486
refbc_31349_DQ837012	311	36170	178982	53906	184662	153422	41174	41174
refbc_31349_DQ837013	373	41174	187502	53906	210342	177298	54746	54746
refbc_31349_DQ837014	318	36170	178982	53906	234322	194678	48942	48942
refbc_31349_DQ837015	426	48942	198862	66394	270362	234322	60870	60870
refbc_31349_DQ837016	219	27122	159102	30846	167622	139222	31486	31486
refbc_31349_DQ837018	220	27122	159102	30846	167622	139222	31486	31486
refbc_31349_DQ837020	312	36170	178982	53906	184662	153422	48942	48942
refbc_31394_AF342917	206	27122	159102	24758	167622	139222	31486	31486
refbc_31394_AF342918	206	27122	159102	24758	167622	139222	31486	31486
refbc_31394_AF342919	206	27122	159102	24758	212698	176658	31486	31486
refbc_31394_AF342920	206	27122	159102	24758	167622	139222	31486	31486
refbc_31394_AF342921	206	27122	159102	24758	167622	139222	31486	31486
refbc_31394_AF342922	206	27122	159102	24758	167622	139222	31486	31486
refbc_31394_AF342923	206	27122	159102	24758	167622	139222	31486	31486
refbc_31394_AF342924	206	27122	159102	24758	167622	139222	31486	31486
refbc_31394_AF342925	206	27122	159102	24758	167622	139222	31486	31486
refbc_31455_AJ868482	448	48942	198862	66394	234362	203122	60870	60870
refbc_31458_EF654121	176	21434	150582	24758	153422	122182	27122	27122
refbc_315441_DQ017791	331	36170	178982	53906	198862	167622	48942	48942
refbc_315441_DQ017795	295	36170	178982	35490	234322	194678	41174	41174
refbc_316467_DQ834749	155	21434	139222	20914	153422	122182	27122	27122
refbc_316467_DQ834771	155	21434	139222	20914	194678	155034	27122	27122
refbc_316467_GQ262542	155	21434	139222	20914	194678	155034	27122	27122
refbc_316478_DQ834757	155	21434	139222	20914	153422	122182	27122	27122
refbc_316478_DQ834758	155	21434	139222	20914	153422	122182	27122	27122
refbc_316480_DQ834760	155	21434	139222	20914	153422	122182	27122	27122
refbc_316480_DQ834761	155	21434	139222	20914	153422	122182	27122	27122
refbc_316487_DQ834769	155	21434	139222	20914	153422	122182	27122	27122
refbc_316487_DQ834770	155	21434	139222	20914	153422	122182	27122	27122
refbc_316487_DQ834779	155	21434	139222	20914	153422	122182	27122	27122
refbc_316493_DQ834777	155	21434	139222	20914	153422	122182	27122	27122
refbc_316851_GQ981869	552	56426	218742	83366	291986	252342	77162	77162
refbc_3197_FJ572273	515	56426	218742	66394	270362	234322	67314	67314
refbc_3207_GU373418	501	56426	207382	66394	261362	226522	67314	67314
refbc_32108_EF588736	171	21434	150582	24758	153422	122182	27122	27122
refbc_3213_EF590564	541	56426	218742	66394	291986	252342	77162	77162
refbc_32153_GU135260	566	65474	218742	83366	282266	243942	77162	77162
refbc_32202_GU145580	419	48942	198862	66394	227142	191458	54746	54746
refbc_3222_EF590522	399	41174	198862	53906	218742	184378	54746	54746
refbc_3222_GU373439	500	56426	207382	66394	261362	226522	67314	67314
refbc_32224_DQ860492	179	21434	150582	24758	153422	122182	31486	31486
refbc_32231_DQ860478	179	21434	150582	24758	153422	122182	31486	31486
refbc_32232_DQ860479	179	21434	150582	24758	194678	155034	31486	31486
refbc_3225_FJ572333	515	56426	218742	66394	270362	234322	67314	67314
refbc_3225_FJ572334	515	56426	218742	66394	270362	234322	67314	67314
refbc_3225_GU373455	500	56426	207382	66394	270362	234322	67314	67314
refbc_3225_GU373456	500	56426	207382	66394	261362	226522	67314	67314
refbc_3225_GU373457	331	36170	178982	53906	198862	167622	48942	48942
refbc_324506_FJ572318	515	56426	218742	66394	270362	234322	67314	67314
refbc_324506_FJ572319	515	56426	218742	66394	270362	234322	67314	67314
refbc_325653_DQ469322	561	65474	218742	83366	282266	243942	77162	77162
refbc_3301_EF590526	484	56426	207382	66394	252362	218722	67314	67314
refbc_330158_EF590503	516	56426	218742	66394	270362	234322	67314	67314
refbc_330158_GQ248552	552	56426	218742	83366	282266	243942	77162	77162
refbc_33097_FJ793553	456	48942	207382	66394	243362	210922	60870	60870
refbc_33097_FJ793554	456	48942	207382	66394	243362	210922	60870	60870
refbc_33097_FJ793555	456	48942	207382	66394	243362	210922	60870	60870
refbc_33118_AJ490882	155	21434	139222	20914	153422	122182	27122	27122
refbc_33128_DQ912900	419	48942	198862	66394	227142	191458	54746	54746
refbc_33128_EF590555	478	48942	207382	66394	252362	218722	60870	60870
refbc_33128_GQ248663	552	56426	218742	83366	282266	243942	77162	77162
refbc_332460_EU236981	164	21434	150582	20914	153422	122182	27122	27122
refbc_332460_EU236982	164	21434	150582	20914	153422	122182	27122	27122
refbc_332464_DQ017789	310	36170	178982	53906	184662	153422	41174	41174
refbc_332464_DQ017793	307	36170	178982	53906	184662	153422	41174	41174
refbc_332468_DQ017788	310	36170	178982	53906	184662	153422	41174	41174
refbc_332468_DQ017792	307	36170	178982	53906	184662	153422	41174	41174
refbc_332469_DQ017790	182	21434	150582	24758	153422	122182	31486	31486
refbc_332469_DQ017794	313	36170	178982	53906	184662	153422	48942	48942
refbc_3326_GU457448	514	56426	218742	66394	261362	226522	67314	67314
refbc_3339_GQ248668	552	56426	218742	83366	282266	243942	77162	77162
refbc_3339_GQ248669	552	56426	218742	83366	282266	243942	77162	77162
refbc_3340_AY484432	469	48942	207382	66394	243362	210922	60870	60870
refbc_3340_DQ315402	494	56426	207382	66394	252362	218722	67314	67314
refbc_3340_DQ315403	494	56426	207382	66394	252362	218722	67314	67314
refbc_3340_DQ318216	494	56426	207382	66394	252362	218722	67314	67314
refbc_3348_EF590559	543	56426	218742	66394	272546	235542	77162	77162
refbc_3348_GQ248671	552	56426	218742	83366	282266	243942	77162	77162
refbc_3353_GQ274317	552	56426	218742	83366	282266	243942	77162	77162
refbc_3357_GU457446	514	56426	218742	66394	270362	234322	67314	67314
refbc_33666_U21362	463	48942	207382	66394	270362	234322	60870	60870
refbc_339273_DQ131789	170	21434	150582	24758	153422	122182	27122	27122
refbc_339274_DQ131699	170	21434	150582	24758	194678	155034	27122	27122
refbc_339279_DQ131704	167	21434	150582	20914	194678	155034	27122	27122
refbc_339297_DQ131735	170	21434	150582	24758	153422	122182	27122	27122
refbc_339302_DQ131743	170	21434	150582	24758	194678	155034	27122	27122
refbc_339307_DQ131756	170	21434	150582	24758	153422	122182	27122	27122
refbc_339308_DQ131757	170	21434	150582	24758	153422	122182	27122	27122
refbc_339321_DQ131777	170	21434	150582	24758	153422	122182	27122	27122
refbc_339332_DQ131792	170	21434	150582	24758	194678	155034	27122	27122
refbc_3403_X69746	162	21434	150582	20914	153422	122182	27122	27122
refbc_3406_EF590545	514	56426	218742	66394	261362	226522	67314	67314
refbc_3406_GQ120447	579	65474	227262	83366	291986	252342	77162	77162
refbc_3406_GQ248636	552	56426	218742	83366	291986	252342	77162	77162
refbc_3406_GQ248637	536	56426	218742	66394	272546	235542	77162	77162
refbc_3412_EF590546	514	56426	218742	66394	261362	226522	67314	67314
refbc_3412_GQ248639	552	56426	218742	83366	282266	243942	77162	77162
refbc_34163_FJ572297	515	56426	218742	66394	270362	234322	67314	67314
refbc_34163_FJ572298	515	56426	218742	66394	270362	234322	67314	67314
refbc_34163_GU373469	494	56426	207382	66394	252362	218722	67314	67314
refbc_34163_GU373470	500	56426	207382	66394	261362	226522	67314	67314
refbc_34163_GU373471	500	56426	207382	66394	261362	226522	67314	67314
refbc_34163_GU373483	494	56426	207382	66394	270362	234322	67314	67314
refbc_34172_EF590573	516	56426	218742	66394	270362	234322	67314	67314
refbc_34172_GQ248692	552	56426	218742	83366	282266	243942	77162	77162
refbc_34274_GU935240	579	65474	227262	83366	291986	252342	77162	77162
refbc_34274_GU935245	598	65474	227262	83366	301706	260742	77162	77162
refbc_34317_EF590530	506	56426	207382	66394	261362	226522	67314	67314
refbc_34317_GQ248606	552	56426	218742	83366	291986	252342	77162	77162
refbc_34341_AM920234	577	65474	227262	83366	291986	252342	77162	77162
refbc_3467_DQ912895	419	48942	198862	66394	252342	212698	54746	54746
refbc_347919_DQ235158	389	41174	187502	53906	218742	184378	54746	54746
refbc_349353_FJ871840	529	56426	218742	66394	270362	234322	77162	77162
refbc_349373_FJ173697	585	65474	227262	83366	291986	252342	77162	77162
refbc_349375_AM920276	598	65474	227262	83366	301706	260742	77162	77162
refbc_349375_FJ173699	599	65474	227262	83366	301706	260742	77162	77162
refbc_3494_AB194402	253	31486	170462	30846	167622	139222	36170	36170
refbc_349597_DQ194082	555	65474	218742	83366	282266	243942	77162	77162
refbc_349609_DQ194087	446	48942	198862	66394	234362	203122	60870	60870
refbc_349612_DQ194086	514	56426	218742	66394	261362	226522	67314	67314
refbc_349620_DQ194076	472	48942	207382	66394	243362	210922	60870	60870
refbc_349620_DQ194090	591	65474	227262	83366	291986	252342	77162	77162
refbc_349624_DQ194077	522	56426	218742	66394	270362	234322	67314	67314
refbc_349628_DQ194088	549	56426	218742	66394	272546	235542	77162	77162
refbc_349629_DQ194092	546	56426	218742	66394	272546	235542	77162	77162
refbc_349633_DQ194079	536	56426	218742	66394	272546	235542	77162	77162
refbc_349633_DQ194093	496	56426	207382	66394	261362	226522	67314	67314
refbc_349636_DQ194069	568	65474	218742	83366	282266	243942	77162	77162
refbc_349636_DQ194083	510	56426	207382	66394	261362	226522	67314	67314
refbc_3498_AB194397	253	31486	170462	30846	167622	139222	36170	36170
refbc_3498_GU145582	419	48942	198862	66394	227142	191458	54746	54746
refbc_3498_GU145583	419	48942	198862	66394	227142	191458	54746	54746
refbc_3505_FJ423684	169	21434	150582	20914	194678	155034	27122	27122
refbc_3505_GQ248556	552	56426	218742	83366	282266	243942	77162	77162
refbc_3505_GU373382	499	56426	207382	66394	261362	226522	67314	67314
refbc_3507_FJ423683	169	21434	150582	20914	153422	122182	27122	27122
refbc_3507_GU373369	499	56426	207382	66394	261362	226522	67314	67314
refbc_3510_EF590549	543	56426	218742	66394	272546	235542	77162	77162
refbc_35122_AF318998	242	31486	170462	30846	167622	139222	36170	36170
refbc_35122_AJ287910	277	31486	170462	35490	184662	153422	41174	41174
refbc_35128_AF109210	485	56426	207382	66394	270362	234322	67314	67314
refbc_3516_FJ423677	169	21434	150582	20914	153422	122182	27122	27122
refbc_3517_FJ423675	169	21434	150582	20914	194678	155034	27122	27122
refbc_3522_GU135181	566	65474	218742	83366	282266	243942	77162	77162
refbc_3522_GU135286	566	65474	218742	83366	282266	243942	77162	77162
refbc_3523_GU135200	566	65474	218742	83366	282266	243942	77162	77162
refbc_353064_GQ981655	552	56426	218742	83366	282266	243942	77162	77162
refbc_3565_EF590495	543	56426	218742	66394	291986	252342	77162	77162
refbc_3565_GQ248545	552	56426	218742	83366	282266	243942	77162	77162
refbc_357974_DQ268875	438	48942	198862	66394	270362	234322	60870	60870
refbc_357974_DQ285283	342	36170	187502	53906	198862	167622	48942	48942
refbc_357975_DQ285284	320	36170	178982	53906	198862	167622	48942	48942
refbc_35874_EF590523	529	56426	218742	66394	270362	234322	77162	77162
refbc_35874_GQ248593	552	56426	218742	83366	282266	243942	77162	77162
refbc_35874_GU135166	566	65474	218742	83366	291986	252342	77162	77162
refbc_35909_X81683	168	21434	150582	20914	153422	122182	27122	27122
refbc_35915_X81672	168	21434	150582	20914	194678	155034	27122	27122
refbc_35919_X81680	168	21434	150582	20914	153422	122182	27122	27122
refbc_35921_X76476	170	21434	150582	24758	153422	122182	27122	27122
refbc_360843_DQ285281	316	36170	178982	53906	184662	153422	48942	48942
refbc_360852_DQ285276	315	36170	178982	53906	184662	153422	48942	48942
refbc_360853_DQ285277	342	36170	187502	53906	198862	167622	48942	48942
refbc_360855_DQ285266	341	36170	187502	53906	198862	167622	48942	48942
refbc_360861_DQ285269	332	36170	178982	53906	198862	167622	48942	48942
refbc_360867_DQ285271	342	36170	187502	53906	198862	167622	48942	48942
refbc_3610_X69752	159	21434	139222	20914	153422	122182	27122	27122
refbc_3619_AF372549	312	36170	178982	53906	184662	153422	48942	48942
refbc_3638_GU135175	566	65474	218742	83366	282266	243942	77162	77162
refbc_3641_GQ981898	518	56426	218742	66394	270362	234322	67314	67314
refbc_3659_EF208123	548	56426	218742	66394	272546	235542	77162	77162
refbc_36604_DQ860484	179	21434	150582	24758	153422	122182	31486	31486
refbc_3668_EF590540	513	56426	218742	66394	261362	226522	67314	67314
refbc_3668_GQ248626	551	56426	218742	83366	282266	243942	77162	77162
refbc_3685_EF590557	543	56426	218742	66394	272546	235542	77162	77162
refbc_3685_GQ248665	552	56426	218742	83366	282266	243942	77162	77162
refbc_3693_GU271220	566	65474	218742	83366	282266	243942	77162	77162
refbc_3719_FJ395587	438	48942	198862	66394	234362	203122	60870	60870
refbc_3726_EF590571	481	56426	207382	66394	252362	218722	60870	60870
refbc_3726_GQ248688	329	36170	178982	53906	198862	167622	48942	48942
refbc_373420_EF590516	512	56426	218742	66394	261362	226522	67314	67314
refbc_373420_GQ248583	552	56426	218742	83366	282266	243942	77162	77162
refbc_37392_GU373414	501	56426	207382	66394	261362	226522	67314	67314
refbc_37395_AM920290	586	65474	227262	83366	291986	252342	77162	77162
refbc_37395_AM920301	558	65474	218742	83366	282266	243942	77162	77162
refbc_37395_AM920306	598	65474	227262	83366	301706	260742	77162	77162
refbc_37395_FJ173722	585	65474	227262	83366	291986	252342	77162	77162
refbc_37395_FJ173730	585	65474	227262	83366	291986	252342	77162	77162
refbc_3741_GU135174	566	65474	218742	83366	282266	243942	77162	77162
refbc_37420_FJ572342	515	56426	218742	66394	270362	234322	67314	67314
refbc_37420_FJ572343	515	56426	218742	66394	270362	234322	67314	67314
refbc_37420_GU373447	500	56426	207382	66394	261362	226522	67314	67314
refbc_3806_AF387976	206	27122	159102	24758	167622	139222	31486	31486
refbc_3806_AF387980	509	56426	207382	66394	261362	226522	67314	67314
refbc_3813_GU135262	566	65474	218742	83366	282266	243942	77162	77162
refbc_381411_DQ469323	561	65474	218742	83366	282266	243942	77162	77162
refbc_381411_DQ537227	561	65474	218742	83366	282266	243942	77162	77162
refbc_381413_DQ469325	561	65474	218742	83366	282266	243942	77162	77162
refbc_381413_FJ432636	532	56426	218742	66394	270362	234322	77162	77162
refbc_3816_GU135185	566	65474	218742	83366	282266	243942	77162	77162
refbc_381697_DQ472032	489	56426	207382	66394	252362	218722	67314	67314
refbc_3818_EU288953	322	36170	178982	53906	252342	212698	48942	48942
refbc_3818_EU288954	322	36170	178982	53906	198862	167622	48942	48942
refbc_3818_EU288955	322	36170	178982	53906	198862	167622	48942	48942
refbc_3818_EU288956	322	36170	178982	53906	198862	167622	48942	48942
refbc_3818_EU288957	322	36170	178982	53906	198862	167622	48942	48942
refbc_3818_EU288958	322	36170	178982	53906	198862	167622	48942	48942
refbc_3818_EU288959	322	36170	178982	53906	198862	167622	48942	48942
refbc_3818_EU288960	322	36170	178982	53906	198862	167622	48942	48942
refbc_3818_EU288961	322	36170	178982	53906	198862	167622	48942	48942
refbc_3818_EU288962	321	36170	178982	53906	198862	167622	48942	48942
refbc_3821_EU288963	316	36170	178982	53906	184662	153422	48942	48942
refbc_3821_EU288964	316	36170	178982	53906	234322	194678	48942	48942
refbc_3823_EU288947	280	31486	170462	35490	184662	153422	41174	41174
refbc_3823_EU288948	280	31486	170462	35490	234322	194678	41174	41174
refbc_38327_U21637	453	48942	207382	66394	234362	203122	60870	60870
refbc_38340_U21360	404	41174	198862	53906	227142	191458	54746	54746
refbc_38350_DQ642179	352	41174	187502	53906	201942	170218	48942	48942
refbc_3847_EU288967	325	36170	178982	53906	198862	167622	48942	48942
refbc_3847_EU288968	325	36170	178982	53906	198862	167622	48942	48942
refbc_3847_EU288969	325	36170	178982	53906	252342	212698	48942	48942
refbc_3847_EU288970	325	36170	178982	53906	252342	212698	48942	48942
refbc_3847_EU288971	325	36170	178982	53906	198862	167622	48942	48942
refbc_3847_EU288972	325	36170	178982	53906	198862	167622	48942	48942
refbc_3847_EU288973	325	36170	178982	53906	198862	167622	48942	48942
refbc_3847_EU288974	325	36170	178982	53906	198862	167622	48942	48942
refbc_387290_AM267297	170	21434	150582	24758	153422	122182	27122	27122
refbc_3884_EU908869	156	21434	139222	20914	153422	122182	27122	27122
refbc_3884_EU908870	156	21434	139222	20914	194678	155034	27122	27122
refbc_3884_EU908872	156	21434	139222	20914	153422	122182	27122	27122
refbc_3884_EU908873	156	21434	139222	20914	194678	155034	27122	27122
refbc_3884_EU908874	156	21434	139222	20914	153422	122182	27122	27122
refbc_3884_EU908875	156	21434	139222	20914	153422	122182	27122	27122
refbc_3884_EU908876	156	21434	139222	20914	153422	122182	27122	27122
refbc_3884_EU908877	156	21434	139222	20914	153422	122182	27122	27122
refbc_3884_EU908878	156	21434	139222	20914	153422	122182	27122	27122
refbc_3884_EU908880	156	21434	139222	20914	153422	122182	27122	27122
refbc_3884_EU908881	156	21434	139222	20914	153422	122182	27122	27122
refbc_3884_EU908882	156	21434	139222	20914	153422	122182	27122	27122
refbc_3884_EU908883	156	21434	139222	20914	153422	122182	27122	27122
refbc_3884_EU908885	156	21434	139222	20914	153422	122182	27122	27122
refbc_3884_EU908886	156	21434	139222	20914	153422	122182	27122	27122
refbc_3884_EU908887	156	21434	139222	20914	153422	122182	27122	27122
refbc_3884_EU908888	156	21434	139222	20914	153422	122182	27122	27122
refbc_3884_EU908889	156	21434	139222	20914	153422	122182	27122	27122
refbc_3884_EU908890	156	21434	139222	20914	194678	155034	27122	27122
refbc_3884_EU908891	156	21434	139222	20914	153422	122182	27122	27122
refbc_3884_EU908892	156	21434	139222	20914	153422	122182	27122	27122
refbc_3884_EU908893	156	21434	139222	20914	153422	122182	27122	27122
refbc_3884_EU908894	156	21434	139222	20914	194678	155034	27122	27122
refbc_3884_EU908895	156	21434	139222	20914	153422	122182	27122	27122
refbc_3884_EU908896	156	21434	139222	20914	153422	122182	27122	27122
refbc_3884_EU908897	156	21434	139222	20914	153422	122182	27122	27122
refbc_3884_EU908898	156	21434	139222	20914	153422	122182	27122	27122
refbc_3884_EU908899	156	21434	139222	20914	153422	122182	27122	27122
refbc_3884_EU908900	156	21434	139222	20914	153422	122182	27122	27122
refbc_3884_EU908901	156	21434	139222	20914	153422	122182	27122	27122
refbc_3884_EU908902	156	21434	139222	20914	153422	122182	27122	27122
refbc_3884_EU908903	156	21434	139222	20914	194678	155034	27122	27122
refbc_3884_EU908904	156	21434	139222	20914	153422	122182	27122	27122
refbc_3884_EU908905	156	21434	139222	20914	153422	122182	27122	27122
refbc_3884_EU908906	156	21434	139222	20914	194678	155034	27122	27122
refbc_3884_EU908907	156	21434	139222	20914	153422	122182	27122	27122
refbc_3884_GQ411657	542	56426	218742	66394	272546	235542	77162	77162
refbc_3884_GQ411658	542	56426	218742	66394	272546	235542	77162	77162
refbc_3885_EU288940	283	31486	170462	35490	184662	153422	41174	41174
refbc_3885_EU288941	283	31486	170462	35490	184662	153422	41174	41174
refbc_3885_GQ411617	542	56426	218742	66394	291986	252342	77162	77162
refbc_3885_GQ411618	542	56426	218742	66394	272546	235542	77162	77162
refbc_3885_GQ411619	542	56426	218742	66394	272546	235542	77162	77162
refbc_3885_GQ411620	542	56426	218742	66394	272546	235542	77162	77162
refbc_3885_GQ411621	542	56426	218742	66394	272546	235542	77162	77162
refbc_3885_GQ411622	542	56426	218742	66394	291986	252342	77162	77162
refbc_3885_GQ411623	542	56426	218742	66394	272546	235542	77162	77162
refbc_3885_GQ411624	542	56426	218742	66394	272546	235542	77162	77162
refbc_3885_GQ411625	542	56426	218742	66394	272546	235542	77162	77162
refbc_3885_GQ411626	542	56426	218742	66394	272546	235542	77162	77162
refbc_3885_GQ411627	542	56426	218742	66394	272546	235542	77162	77162
refbc_3885_GQ411628	542	56426	218742	66394	291986	252342	77162	77162
refbc_3885_GQ411629	542	56426	218742	66394	272546	235542	77162	77162
refbc_3885_GQ411630	542	56426	218742	66394	272546	235542	77162	77162
refbc_3885_GQ411631	542	56426	218742	66394	272546	235542	77162	77162
refbc_3885_GQ411632	542	56426	218742	66394	272546	235542	77162	77162
refbc_3885_GQ411633	542	56426	218742	66394	272546	235542	77162	77162
refbc_3885_GQ411634	542	56426	218742	66394	291986	252342	77162	77162
refbc_3885_GQ411635	542	56426	218742	66394	272546	235542	77162	77162
refbc_3885_GQ411636	542	56426	218742	66394	272546	235542	77162	77162
refbc_3885_GQ411637	542	56426	218742	66394	272546	235542	77162	77162
refbc_3885_GQ411638	542	56426	218742	66394	272546	235542	77162	77162
refbc_3885_GQ411639	542	56426	218742	66394	272546	235542	77162	77162
refbc_3885_GQ411640	542	56426	218742	66394	272546	235542	77162	77162
refbc_3885_GQ411641	542	56426	218742	66394	272546	235542	77162	77162
refbc_3885_GQ411642	542	56426	218742	66394	272546	235542	77162	77162
refbc_3885_GQ411643	542	56426	218742	66394	291986	252342	77162	77162
refbc_3885_GQ411644	542	56426	218742	66394	272546	235542	77162	77162
refbc_3885_GQ411645	542	56426	218742	66394	272546	235542	77162	77162
refbc_3885_GQ411646	542	56426	218742	66394	272546	235542	77162	77162
refbc_3885_GQ411647	542	56426	218742	66394	291986	252342	77162	77162
refbc_3885_GQ411648	542	56426	218742	66394	272546	235542	77162	77162
refbc_3885_GQ411649	542	56426	218742	66394	291986	252342	77162	77162
refbc_3885_GQ411650	542	56426	218742	66394	291986	252342	77162	77162
refbc_3885_GQ411651	542	56426	218742	66394	272546	235542	77162	77162
refbc_3885_GQ411652	542	56426	218742	66394	291986	252342	77162	77162
refbc_3885_GQ411653	542	56426	218742	66394	272546	235542	77162	77162
refbc_3886_EU288965	283	31486	170462	35490	234322	194678	41174	41174
refbc_3886_EU288966	283	31486	170462	35490	184662	153422	41174	41174
refbc_3886_GQ411654	542	56426	218742	66394	272546	235542	77162	77162
refbc_3886_GQ411655	542	56426	218742	66394	272546	235542	77162	77162
refbc_3886_GQ411656	542	56426	218742	66394	272546	235542	77162	77162
refbc_38873_FJ395592	568	65474	218742	83366	291986	252342	77162	77162
refbc_388772_DQ535204	400	41174	198862	53906	218742	184378	54746	54746
refbc_388772_DQ535206	278	31486	170462	35490	234322	194678	41174	41174
refbc_388772_DQ535207	351	41174	187502	53906	201942	170218	48942	48942
refbc_388772_DQ535208	351	41174	187502	53906	201942	170218	48942	48942
refbc_388772_DQ535209	274	31486	170462	35490	184662	153422	41174	41174
refbc_388772_DQ535210	423	48942	198862	66394	225362	195322	60870	60870
refbc_388772_DQ535211	488	56426	207382	66394	252362	218722	67314	67314
refbc_388772_DQ535212	211	27122	159102	24758	167622	139222	31486	31486
refbc_388772_DQ535213	372	41174	187502	53906	210342	177298	54746	54746
refbc_388772_DQ535214	492	56426	207382	66394	270362	234322	67314	67314
refbc_388772_DQ535215	514	56426	218742	66394	261362	226522	67314	67314
refbc_388772_DQ535216	422	48942	198862	66394	225362	195322	60870	60870
refbc_388772_DQ535217	496	56426	207382	66394	261362	226522	67314	67314
refbc_388772_DQ535218	546	56426	218742	66394	272546	235542	77162	77162
refbc_388772_DQ535219	492	56426	207382	66394	252362	218722	67314	67314
refbc_388772_DQ535220	420	48942	198862	66394	227142	191458	60870	60870
refbc_388772_DQ535221	363	41174	187502	53906	201942	170218	48942	48942
refbc_388772_DQ535222	489	56426	207382	66394	252362	218722	67314	67314
refbc_388772_DQ535223	506	56426	207382	66394	261362	226522	67314	67314
refbc_388772_DQ535224	506	56426	207382	66394	261362	226522	67314	67314
refbc_388772_DQ535225	492	56426	207382	66394	270362	234322	67314	67314
refbc_388772_DQ535226	505	56426	207382	66394	261362	226522	67314	67314
refbc_388772_DQ535227	534	56426	218742	66394	270362	234322	77162	77162
refbc_388772_DQ535228	472	48942	207382	66394	243362	210922	60870	60870
refbc_388772_DQ535229	284	31486	170462	35490	184662	153422	41174	41174
refbc_388772_DQ535230	475	48942	207382	66394	270362	234322	60870	60870
refbc_388772_DQ535231	459	48942	207382	66394	243362	210922	60870	60870
refbc_388772_DQ535233	488	56426	207382	66394	270362	234322	67314	67314
refbc_388772_DQ535235	423	48942	198862	66394	225362	195322	60870	60870
refbc_388772_DQ535236	459	48942	207382	66394	243362	210922	60870	60870
refbc_388772_DQ535237	492	56426	207382	66394	252362	218722	67314	67314
refbc_388772_DQ535238	346	36170	187502	53906	198862	167622	48942	48942
refbc_388772_DQ535239	366	41174	187502	53906	201942	170218	48942	48942
refbc_388772_DQ535240	343	36170	187502	53906	198862	167622	48942	48942
refbc_388772_DQ535241	447	48942	198862	66394	270362	234322	60870	60870
refbc_388772_DQ535242	375	41174	187502	53906	210342	177298	54746	54746
refbc_388772_DQ535243	546	56426	218742	66394	272546	235542	77162	77162
refbc_388772_DQ535244	385	41174	187502	53906	218742	184378	54746	54746
refbc_388772_DQ535245	492	56426	207382	66394	252362	218722	67314	67314
refbc_388772_DQ535246	282	31486	170462	35490	184662	153422	41174	41174
refbc_388772_DQ535247	297	36170	178982	35490	184662	153422	41174	41174
refbc_388772_DQ535249	492	56426	207382	66394	270362	234322	67314	67314
refbc_388772_DQ535250	459	48942	207382	66394	270362	234322	60870	60870
refbc_388772_DQ535251	254	31486	170462	30846	167622	139222	36170	36170
refbc_388772_DQ535252	506	56426	207382	66394	261362	226522	67314	67314
refbc_388772_DQ535253	549	56426	218742	66394	272546	235542	77162	77162
refbc_3888_EU288951	286	31486	170462	35490	184662	153422	41174	41174
refbc_3888_EU288952	286	31486	170462	35490	184662	153422	41174	41174
refbc_3899_FJ395599	435	48942	198862	66394	270362	234322	60870	60870
refbc_39019_AJ402953	421	48942	198862	66394	225362	195322	60870	60870
refbc_3906_EU288937	313	36170	178982	53906	184662	153422	48942	48942
refbc_3906_EU288938	313	36170	178982	53906	184662	153422	48942	48942
refbc_3906_EU288939	313	36170	178982	53906	184662	153422	48942	48942
refbc_3914_EU288930	275	31486	170462	35490	184662	153422	41174	41174
refbc_3914_EU288931	275	31486	170462	35490	234322	194678	41174	41174
refbc_3914_EU288932	275	31486	170462	35490	184662	153422	41174	41174
refbc_3914_EU288933	275	31486	170462	35490	184662	153422	41174	41174
refbc_3914_EU288934	275	31486	170462	35490	184662	153422	41174	41174
refbc_3914_EU288935	275	31486	170462	35490	184662	153422	41174	41174
refbc_3914_EU288936	275	31486	170462	35490	184662	153422	41174	41174
refbc_3917_EU288942	325	36170	178982	53906	198862	167622	48942	48942
refbc_3917_EU288943	325	36170	178982	53906	198862	167622	48942	48942
refbc_3917_EU288944	325	36170	178982	53906	198862	167622	48942	48942
refbc_3917_EU288945	325	36170	178982	53906	198862	167622	48942	48942
refbc_3917_EU288946	325	36170	178982	53906	198862	167622	48942	48942
refbc_3917_GQ411659	542	56426	218742	66394	272546	235542	77162	77162
refbc_392239_DQ642153	561	65474	218742	83366	282266	243942	77162	77162
refbc_39352_FJ395564	331	36170	178982	53906	198862	167622	48942	48942
refbc_39373_AJ403002	415	48942	198862	53906	227142	191458	54746	54746
refbc_39373_AJ403033	561	65474	218742	83366	282266	243942	77162	77162
refbc_39414_GQ248672	552	56426	218742	83366	282266	243942	77162	77162
refbc_39414_GQ248673	552	56426	218742	83366	282266	243942	77162	77162
refbc_39449_AF512859	439	48942	198862	66394	270362	234322	60870	60870
refbc_39449_AF512860	439	48942	198862	66394	234362	203122	60870	60870
refbc_39449_AF512861	439	48942	198862	66394	234362	203122	60870	60870
refbc_39449_AF512862	439	48942	198862	66394	234362	203122	60870	60870
refbc_39449_AF512863	439	48942	198862	66394	270362	234322	60870	60870
refbc_39449_AF512864	439	48942	198862	66394	234362	203122	60870	60870
refbc_39449_AF512865	439	48942	198862	66394	234362	203122	60870	60870
refbc_39449_AF512866	439	48942	198862	66394	234362	203122	60870	60870
refbc_39449_AF512867	439	48942	198862	66394	234362	203122	60870	60870
refbc_39449_AF512868	439	48942	198862	66394	234362	203122	60870	60870
refbc_39449_AF512869	439	48942	198862	66394	234362	203122	60870	60870
refbc_39449_AF512870	439	48942	198862	66394	234362	203122	60870	60870
refbc_39449_AF512871	439	48942	198862	66394	270362	234322	60870	60870
refbc_39449_AF512872	439	48942	198862	66394	234362	203122	60870	60870
refbc_39449_AF512873	439	48942	198862	66394	234362	203122	60870	60870
refbc_39449_AF512874	439	48942	198862	66394	234362	203122	60870	60870
refbc_39449_AF512875	439	48942	198862	66394	270362	234322	60870	60870
refbc_39449_AF512876	439	48942	198862	66394	234362	203122	60870	60870
refbc_39449_AF512877	439	48942	198862	66394	234362	203122	60870	60870
refbc_39449_AF512878	439	48942	198862	66394	234362	203122	60870	60870
refbc_39449_AF512879	439	48942	198862	66394	234362	203122	60870	60870
refbc_39449_AF512880	439	48942	198862	66394	234362	203122	60870	60870
refbc_39449_AF512881	439	48942	198862	66394	234362	203122	60870	60870
refbc_39449_AF512882	439	48942	198862	66394	234362	203122	60870	60870
refbc_39449_AF512883	439	48942	198862	66394	270362	234322	60870	60870
refbc_39449_AF512884	439	48942	198862	66394	234362	203122	60870	60870
refbc_39449_AF512885	439	48942	198862	66394	234362	203122	60870	60870
refbc_39449_AF512886	439	48942	198862	66394	234362	203122	60870	60870
refbc_395007_EU236985	164	21434	150582	20914	153422	122182	27122	27122
refbc_395007_EU236986	164	21434	150582	20914	153422	122182	27122	27122
refbc_395008_EU237005	162	21434	150582	20914	194678	155034	27122	27122
refbc_395008_EU237006	162	21434	150582	20914	194678	155034	27122	27122
refbc_395315_GU373350	521	56426	218742	66394	270362	234322	67314	67314
refbc_3988_GU135157	566	65474	218742	83366	291986	252342	77162	77162
refbc_3988_GU135207	566	65474	218742	83366	291986	252342	77162	77162
refbc_39982_AY151691	166	21434	150582	20914	153422	122182	27122	27122
refbc_39993_GU135220	566	65474	218742	83366	282266	243942	77162	77162
refbc_4002_X69729	172	21434	150582	24758	153422	122182	27122	27122
refbc_40024_AY151713	166	21434	150582	20914	153422	122182	27122	27122
refbc_40034_AY151692	166	21434	150582	20914	153422	122182	27122	27122
refbc_4024_GU271223	546	56426	218742	66394	291986	252342	77162	77162
refbc_4026_FJ395591	597	65474	227262	83366	301706	260742	77162	77162
refbc_4045_AF479575	432	48942	198862	66394	225362	195322	60870	60870
refbc_4052_FJ395559	597	65474	227262	83366	301706	260742	77162	77162
refbc_4076_EF590518	510	56426	207382	66394	261362	226522	67314	67314
refbc_4076_GQ248588	551	56426	218742	83366	282266	243942	77162	77162
refbc_4081_AF479571	432	48942	198862	66394	225362	195322	60870	60870
refbc_40949_EF590501	399	41174	198862	53906	218742	184378	54746	54746
refbc_40949_GQ248549	552	56426	218742	83366	291986	252342	77162	77162
refbc_411565_GU934839	478	48942	207382	66394	252362	218722	60870	60870
refbc_411565_GU934840	478	48942	207382	66394	252362	218722	60870	60870
refbc_411565_GU934841	478	48942	207382	66394	252362	218722	60870	60870
refbc_411565_GU934842	478	48942	207382	66394	252362	218722	60870	60870
refbc_411565_GU934843	478	48942	207382	66394	252362	218722	60870	60870
refbc_411565_GU934844	478	48942	207382	66394	252362	218722	60870	60870
refbc_411565_GU934845	478	48942	207382	66394	252362	218722	60870	60870
refbc_411565_GU934846	478	48942	207382	66394	252362	218722	60870	60870
refbc_411565_GU934847	478	48942	207382	66394	252362	218722	60870	60870
refbc_411565_GU934848	478	48942	207382	66394	252362	218722	60870	60870
refbc_411565_GU934849	478	48942	207382	66394	252362	218722	60870	60870
refbc_411565_GU934850	478	48942	207382	66394	252362	218722	60870	60870
refbc_41220_AJ554261	159	21434	139222	20914	153422	122182	27122	27122
refbc_41220_AJ554262	168	21434	150582	20914	194678	155034	27122	27122
refbc_4123_FJ395582	498	56426	207382	66394	270362	234322	67314	67314
refbc_41241_FJ395573	380	41174	187502	53906	210342	177298	54746	54746
refbc_413720_GQ981724	514	56426	218742	66394	261362	226522	67314	67314
refbc_413722_GQ248595	552	56426	218742	83366	282266	243942	77162	77162
refbc_414146_EF108078	559	65474	218742	83366	282266	243942	77162	77162
refbc_414148_EF108093	410	41174	198862	53906	227142	191458	54746	54746
refbc_41492_X91000	170	21434	150582	24758	153422	122182	27122	27122
refbc_4151_AJ490883	155	21434	139222	20914	194678	155034	27122	27122
refbc_416032_GU135178	566	65474	218742	83366	282266	243942	77162	77162
refbc_416045_GU135165	566	65474	218742	83366	282266	243942	77162	77162
refbc_416045_GU135240	566	65474	218742	83366	291986	252342	77162	77162
refbc_416825_AF318983	242	31486	170462	30846	167622	139222	36170	36170
refbc_416830_AF318981	242	31486	170462	30846	167622	139222	36170	36170
refbc_416837_AF318975	242	31486	170462	30846	212698	176658	36170	36170
refbc_416839_AF318977	242	31486	170462	30846	167622	139222	36170	36170
refbc_416841_AF318978	242	31486	170462	30846	167622	139222	36170	36170
refbc_417137_GU373428	281	31486	170462	35490	184662	153422	41174	41174
refbc_417137_GU373429	500	56426	207382	66394	261362	226522	67314	67314
refbc_417137_GU373430	500	56426	207382	66394	261362	226522	67314	67314
refbc_41776_GU135152	565	65474	218742	83366	282266	243942	77162	77162
refbc_41776_GU135271	515	56426	218742	66394	270362	234322	67314	67314
refbc_4187_GQ981668	552	56426	218742	83366	282266	243942	77162	77162
refbc_42064_AF433642	467	48942	207382	66394	243362	210922	60870	60870
refbc_4208_FJ395577	566	65474	218742	83366	282266	243942	77162	77162
refbc_4212_EF590497	510	56426	207382	66394	261362	226522	67314	67314
refbc_4212_GQ248547	552	56426	218742	83366	282266	243942	77162	77162
refbc_4214_EF590498	491	56426	207382	66394	252362	218722	67314	67314
refbc_4214_GQ248548	552	56426	218742	83366	291986	252342	77162	77162
refbc_42332_AF448572	176	21434	150582	24758	153422	122182	27122	27122
refbc_42332_AJ277857	183	21434	150582	24758	167622	139222	31486	31486
refbc_425915_GQ981717	552	56426	218742	83366	282266	243942	77162	77162
refbc_42754_AM920225	563	65474	218742	83366	282266	243942	77162	77162
refbc_42754_FJ173660	586	65474	227262	83366	291986	252342	77162	77162
refbc_428232_EF590513	456	48942	207382	66394	270362	234322	60870	60870
refbc_428232_GQ248574	551	56426	218742	83366	282266	243942	77162	77162
refbc_428236_EF590514	456	48942	207382	66394	243362	210922	60870	60870
refbc_428236_GQ248575	551	56426	218742	83366	282266	243942	77162	77162
refbc_4296_X91003	163	21434	150582	20914	153422	122182	27122	27122
refbc_4298_FJ395601	530	56426	218742	66394	270362	234322	77162	77162
refbc_4298_X69741	161	21434	150582	20914	153422	122182	27122	27122
refbc_4299_X69742	161	21434	150582	20914	153422	122182	27122	27122
refbc_4300_X69744	161	21434	150582	20914	153422	122182	27122	27122
refbc_43166_EF590511	437	48942	198862	66394	234362	203122	60870	60870
refbc_43166_GQ248570	552	56426	218742	83366	282266	243942	77162	77162
refbc_43335_GQ248680	552	56426	218742	83366	282266	243942	77162	77162
refbc_433869_EF590528	449	48942	207382	66394	270362	234322	60870	60870
refbc_433869_GQ248602	552	56426	218742	83366	291986	252342	77162	77162
refbc_43450_DQ131708	170	21434	150582	24758	153422	122182	27122	27122
refbc_43461_DQ131710	170	21434	150582	24758	153422	122182	27122	27122
refbc_43483_DQ131730	170	21434	150582	24758	153422	122182	27122	27122
refbc_43524_DQ131754	170	21434	150582	24758	153422	122182	27122	27122
refbc_435386_EF173116	176	21434	150582	24758	153422	122182	27122	27122
refbc_43547_GQ981826	552	56426	218742	83366	291986	252342	77162	77162
refbc_43573_DQ131785	170	21434	150582	24758	153422	122182	27122	27122
refbc_43711_GU135173	566	65474	218742	83366	291986	252342	77162	77162
refbc_43725_GQ981863	530	56426	218742	66394	270362	234322	77162	77162
refbc_437298_EU330269	549	56426	218742	66394	272546	235542	77162	77162
refbc_43875_AY545892	152	21434	139222	20914	153422	122182	21434	21434
refbc_43935_FN564471	188	27122	150582	24758	167622	139222	31486	31486
refbc_43935_FN564479	188	27122	150582	24758	212698	176658	31486	31486
refbc_43935_U38710	189	27122	150582	24758	167622	139222	31486	31486
refbc_43935_U38711	189	27122	150582	24758	167622	139222	31486	31486
refbc_43935_U38712	189	27122	150582	24758	167622	139222	31486	31486
refbc_43935_U38713	189	27122	150582	24758	212698	176658	31486	31486
refbc_43935_U38714	189	27122	150582	24758	167622	139222	31486	31486
refbc_43935_U38715	189	27122	150582	24758	167622	139222	31486	31486
refbc_43935_U38716	189	27122	150582	24758	167622	139222	31486	31486
refbc_43935_U38717	189	27122	150582	24758	167622	139222	31486	31486
refbc_43935_U38718	189	27122	150582	24758	167622	139222	31486	31486
refbc_43935_U38719	189	27122	150582	24758	212698	176658	31486	31486
refbc_43937_U38703	189	27122	150582	24758	167622	139222	31486	31486
refbc_43937_U38704	189	27122	150582	24758	167622	139222	31486	31486
refbc_43937_U38705	189	27122	150582	24758	212698	176658	31486	31486
refbc_43937_U38706	189	27122	150582	24758	167622	139222	31486	31486
refbc_43937_U38707	189	27122	150582	24758	167622	139222	31486	31486
refbc_43937_U38708	189	27122	150582	24758	167622	139222	31486	31486
refbc_43937_U38709	189	27122	150582	24758	167622	139222	31486	31486
refbc_4442_X69732	172	21434	150582	24758	153422	122182	27122	27122
refbc_4460_GU135183	566	65474	218742	83366	282266	243942	77162	77162
refbc_4460_GU135276	566	65474	218742	83366	282266	243942	77162	77162
refbc_446141_EF590494	543	56426	218742	66394	272546	235542	77162	77162
refbc_446141_GQ248541	552	56426	218742	83366	282266	243942	77162	77162
refbc_446144_EF590515	512	56426	218742	66394	261362	226522	67314	67314
refbc_446144_GQ248582	551	56426	218742	83366	282266	243942	77162	77162
refbc_446145_EF590521	446	48942	198862	66394	234362	203122	60870	60870
refbc_446145_GQ248591	552	56426	218742	83366	282266	243942	77162	77162
refbc_446146_EF590532	416	48942	198862	53906	252342	212698	54746	54746
refbc_446146_GQ248614	552	56426	218742	83366	282266	243942	77162	77162
refbc_446147_EF590533	426	48942	198862	66394	225362	195322	60870	60870
refbc_446147_GQ248615	551	56426	218742	83366	291986	252342	77162	77162
refbc_446148_EF590535	502	56426	207382	66394	261362	226522	67314	67314
refbc_446148_GQ248623	551	56426	218742	83366	282266	243942	77162	77162
refbc_446150_EF590547	516	56426	218742	66394	270362	234322	67314	67314
refbc_446150_GQ248640	552	56426	218742	83366	282266	243942	77162	77162
refbc_446151_EF590551	488	56426	207382	66394	270362	234322	67314	67314
refbc_446151_GQ248659	552	56426	218742	83366	282266	243942	77162	77162
refbc_446152_EF590552	488	56426	207382	66394	252362	218722	67314	67314
refbc_446152_GQ248660	552	56426	218742	83366	282266	243942	77162	77162
refbc_446154_EF590567	514	56426	218742	66394	261362	226522	67314	67314
refbc_446155_EF590572	516	56426	218742	66394	270362	234322	67314	67314
refbc_446155_GQ248691	552	56426	218742	83366	291986	252342	77162	77162
refbc_4465_GQ248538	552	56426	218742	83366	282266	243942	77162	77162
refbc_4470_GU454412	521	56426	218742	66394	270362	234322	67314	67314
refbc_4470_GU454413	521	56426	218742	66394	270362	234322	67314	67314
refbc_4470_GU454414	521	56426	218742	66394	270362	234322	67314	67314
refbc_4470_GU454415	521	56426	218742	66394	270362	234322	67314	67314
refbc_4470_GU454416	521	56426	218742	66394	270362	234322	67314	67314
refbc_4470_GU454417	521	56426	218742	66394	270362	234322	67314	67314
refbc_4472_GU454419	521	56426	218742	66394	270362	234322	67314	67314
refbc_4472_GU454420	521	56426	218742	66394	270362	234322	67314	67314
refbc_4472_GU454421	521	56426	218742	66394	270362	234322	67314	67314
refbc_4472_GU454422	521	56426	218742	66394	270362	234322	67314	67314
refbc_4472_GU454423	521	56426	218742	66394	270362	234322	67314	67314
refbc_4472_GU454424	521	56426	218742	66394	270362	234322	67314	67314
refbc_4477_GU135191	535	56426	218742	66394	272546	235542	77162	77162
refbc_44947_GU135143	566	65474	218742	83366	282266	243942	77162	77162
refbc_449885_GU135254	523	56426	218742	66394	270362	234322	67314	67314
refbc_449885_GU135282	566	65474	218742	83366	282266	243942	77162	77162
refbc_450273_GQ981888	552	56426	218742	83366	282266	243942	77162	77162
refbc_450274_GQ981887	552	56426	218742	83366	282266	243942	77162	77162
refbc_45314_GU271218	553	56426	218742	83366	291986	252342	77162	77162
refbc_45314_GU271221	572	65474	218742	83366	282266	243942	77162	77162
refbc_4577_M16836	303	36170	178982	35490	184662	153422	41174	41174
refbc_458695_GU135151	566	65474	218742	83366	282266	243942	77162	77162
refbc_459857_EF619041	177	21434	150582	24758	153422	122182	27122	27122
refbc_459857_EF619042	177	21434	150582	24758	153422	122182	27122	27122
refbc_459857_EF619043	177	21434	150582	24758	153422	122182	27122	27122
refbc_459857_EF619044	177	21434	150582	24758	194678	155034	27122	27122
refbc_459857_EF619045	177	21434	150582	24758	194678	155034	27122	27122
refbc_459857_EF626600	177	21434	150582	24758	153422	122182	27122	27122
refbc_460672_FJ572352	515	56426	218742	66394	270362	234322	67314	67314
refbc_460672_FJ572353	515	56426	218742	66394	270362	234322	67314	67314
refbc_46385_AY753235	169	21434	150582	20914	153422	122182	27122	27122
refbc_46395_GQ981722	552	56426	218742	83366	282266	243942	77162	77162
refbc_4641_FJ871766	529	56426	218742	66394	270362	234322	77162	77162
refbc_4641_FJ871767	529	56426	218742	66394	270362	234322	77162	77162
refbc_4641_FJ871768	529	56426	218742	66394	270362	234322	77162	77162
refbc_4641_FJ871769	529	56426	218742	66394	270362	234322	77162	77162
refbc_4641_FJ871770	529	56426	218742	66394	270362	234322	77162	77162
refbc_4641_FJ871771	529	56426	218742	66394	270362	234322	77162	77162
refbc_4641_FJ871772	529	56426	218742	66394	270362	234322	77162	77162
refbc_4641_FJ871773	529	56426	218742	66394	270362	234322	77162	77162
refbc_4641_FJ871774	529	56426	218742	66394	270362	234322	77162	77162
refbc_4641_FJ871775	529	56426	218742	66394	270362	234322	77162	77162
refbc_4641_FJ871776	529	56426	218742	66394	270362	234322	77162	77162
refbc_4641_FJ871777	529	56426	218742	66394	270362	234322	77162	77162
refbc_4641_FJ871778	529	56426	218742	66394	270362	234322	77162	77162
refbc_4641_FJ871779	529	56426	218742	66394	270362	234322	77162	77162
refbc_4641_FJ871780	529	56426	218742	66394	270362	234322	77162	77162
refbc_4641_FJ871781	529	56426	218742	66394	270362	234322	77162	77162
refbc_4641_FJ871827	529	56426	218742	66394	270362	234322	77162	77162
refbc_4641_FJ871828	529	56426	218742	66394	270362	234322	77162	77162
refbc_46423_AY753250	169	21434	150582	20914	153422	122182	27122	27122
refbc_46664_GQ981870	552	56426	218742	83366	291986	252342	77162	77162
refbc_467321_GQ206232	594	65474	227262	83366	291986	252342	77162	77162
refbc_46789_AB125344	587	65474	227262	83366	291986	252342	77162	77162
refbc_4679_AF479574	432	48942	198862	66394	225362	195322	60870	60870
refbc_468147_FJ173742	537	56426	218742	66394	272546	235542	77162	77162
refbc_468147_GQ981771	552	56426	218742	83366	282266	243942	77162	77162
refbc_468944_EF654126	176	21434	150582	24758	153422	122182	27122	27122
refbc_468944_EF654127	176	21434	150582	24758	153422	122182	27122	27122
refbc_468945_EF654124	176	21434	150582	24758	194678	155034	27122	27122
refbc_468945_EF654125	176	21434	150582	24758	153422	122182	27122	27122
refbc_46945_GU271217	562	65474	218742	83366	282266	243942	77162	77162
refbc_4700_AJ554286	159	21434	139222	20914	153422	122182	27122	27122
refbc_470277_GU373341	521	56426	218742	66394	270362	234322	67314	67314
refbc_470277_GU373342	521	56426	218742	66394	270362	234322	67314	67314
refbc_4720_GU135280	566	65474	218742	83366	282266	243942	77162	77162
refbc_47285_AB006820	441	48942	198862	66394	234362	203122	60870	60870
refbc_47519_FJ395604	439	48942	198862	66394	234362	203122	60870	60870
refbc_47784_AB006821	441	48942	198862	66394	234362	203122	60870	60870
refbc_480160_EU100810	511	56426	218742	66394	261362	226522	67314	67314
refbc_480160_EU100811	511	56426	218742	66394	261362	226522	67314	67314
refbc_480160_EU100812	511	56426	218742	66394	270362	234322	67314	67314
refbc_480160_EU100813	511	56426	218742	66394	261362	226522	67314	67314
refbc_480160_EU100814	511	56426	218742	66394	261362	226522	67314	67314
refbc_480160_EU100817	511	56426	218742	66394	261362	226522	67314	67314
refbc_48101_EF590502	511	56426	218742	66394	270362	234322	67314	67314
refbc_48101_GQ248550	551	56426	218742	83366	282266	243942	77162	77162
refbc_481983_EU126550	561	65474	218742	83366	282266	243942	77162	77162
refbc_48220_GU135278	566	65474	218742	83366	291986	252342	77162	77162
refbc_482945_GU271219	538	56426	218742	66394	272546	235542	77162	77162
refbc_482969_GU135281	566	65474	218742	83366	282266	243942	77162	77162
refbc_486046_AM920296	585	65474	227262	83366	291986	252342	77162	77162
refbc_486047_GQ981767	552	56426	218742	83366	282266	243942	77162	77162
refbc_486058_AM920257	574	65474	218742	83366	291986	252342	77162	77162
refbc_486058_AM920259	352	41174	187502	53906	201942	170218	48942	48942
refbc_486059_GQ981769	552	56426	218742	83366	282266	243942	77162	77162
refbc_486071_AM920262	520	56426	218742	66394	270362	234322	67314	67314
refbc_486071_AM920263	537	56426	218742	66394	272546	235542	77162	77162
refbc_486071_GQ981772	552	56426	218742	83366	282266	243942	77162	77162
refbc_486076_GQ981776	457	48942	207382	66394	243362	210922	60870	60870
refbc_486078_AM920267	545	56426	218742	66394	272546	235542	77162	77162
refbc_486078_AM920268	377	41174	187502	53906	210342	177298	54746	54746
refbc_486078_AM920269	570	65474	218742	83366	282266	243942	77162	77162
refbc_486078_GQ981777	552	56426	218742	83366	282266	243942	77162	77162
refbc_486084_GQ981778	552	56426	218742	83366	282266	243942	77162	77162
refbc_486089_AM920272	585	65474	227262	83366	291986	252342	77162	77162
refbc_486089_GQ981780	552	56426	218742	83366	282266	243942	77162	77162
refbc_486095_FJ173713	576	65474	218742	83366	291986	252342	77162	77162
refbc_486098_AM920292	558	65474	218742	83366	282266	243942	77162	77162
refbc_48788_AJ439961	158	21434	139222	20914	153422	122182	27122	27122
refbc_48788_AJ490932	155	21434	139222	20914	194678	155034	27122	27122
refbc_49249_FJ796242	566	65474	218742	83366	282266	243942	77162	77162
refbc_49249_FJ796243	566	65474	218742	83366	282266	243942	77162	77162
refbc_49249_FJ796244	566	65474	218742	83366	282266	243942	77162	77162
refbc_49266_AF132474	234	27122	159102	30846	167622	139222	36170	36170
refbc_49266_AY878074	288	31486	178982	35490	184662	153422	41174	41174
refbc_49386_DQ131772	170	21434	150582	24758	153422	122182	27122	27122
refbc_49459_AJ554283	156	21434	139222	20914	194678	155034	27122	27122
refbc_49461_AJ554285	155	21434	139222	20914	153422	122182	27122	27122
refbc_50126_GQ981761	552	56426	218742	83366	282266	243942	77162	77162
refbc_504305_GU126707	578	65474	227262	83366	291986	252342	77162	77162
refbc_50518_GU454402	521	56426	218742	66394	270362	234322	67314	67314
refbc_50518_GU454403	521	56426	218742	66394	270362	234322	67314	67314
refbc_50518_GU454404	521	56426	218742	66394	270362	234322	67314	67314
refbc_50518_GU454405	521	56426	218742	66394	270362	234322	67314	67314
refbc_50518_GU454406	521	56426	218742	66394	270362	234322	67314	67314
refbc_50518_GU454407	521	56426	218742	66394	270362	234322	67314	67314
refbc_50953_AF319000	242	31486	170462	30846	167622	139222	36170	36170
refbc_50953_AJ287912	277	31486	170462	35490	184662	153422	41174	41174
refbc_51024_GU135149	566	65474	218742	83366	291986	252342	77162	77162
refbc_51024_GU135242	566	65474	218742	83366	282266	243942	77162	77162
refbc_51351_AF479573	432	48942	198862	66394	270362	234322	60870	60870
refbc_51605_GU454387	521	56426	218742	66394	270362	234322	67314	67314
refbc_51605_GU454388	521	56426	218742	66394	270362	234322	67314	67314
refbc_51605_GU454389	521	56426	218742	66394	270362	234322	67314	67314
refbc_51605_GU454390	521	56426	218742	66394	270362	234322	67314	67314
refbc_51605_GU454391	521	56426	218742	66394	270362	234322	67314	67314
refbc_51605_GU454392	521	56426	218742	66394	270362	234322	67314	67314
refbc_51605_GU454393	521	56426	218742	66394	270362	234322	67314	67314
refbc_52147_GQ248557	545	56426	218742	66394	272546	235542	77162	77162
refbc_52706_FJ871833	529	56426	218742	66394	270362	234322	77162	77162
refbc_52706_FJ871834	529	56426	218742	66394	270362	234322	77162	77162
refbc_52838_FJ871782	529	56426	218742	66394	270362	234322	77162	77162
refbc_52838_FJ871783	529	56426	218742	66394	270362	234322	77162	77162
refbc_52838_FJ871784	529	56426	218742	66394	270362	234322	77162	77162
refbc_52838_FJ871785	529	56426	218742	66394	270362	234322	77162	77162
refbc_52838_FJ871786	529	56426	218742	66394	270362	234322	77162	77162
refbc_52838_FJ871787	529	56426	218742	66394	270362	234322	77162	77162
refbc_52838_FJ871788	529	56426	218742	66394	270362	234322	77162	77162
refbc_52969_AF106515	234	27122	159102	30846	167622	139222	36170	36170
refbc_52969_AJ287907	199	27122	159102	24758	167622	139222	31486	31486
refbc_53005_FJ572286	515	56426	218742	66394	270362	234322	67314	67314
refbc_53005_FJ572287	515	56426	218742	66394	270362	234322	67314	67314
refbc_53007_FJ572290	515	56426	218742	66394	270362	234322	67314	67314
refbc_53007_FJ572291	515	56426	218742	66394	270362	234322	67314	67314
refbc_53007_FJ572292	515	56426	218742	66394	270362	234322	67314	67314
refbc_53007_GU373463	500	56426	207382	66394	261362	226522	67314	67314
refbc_53007_GU373464	235	27122	159102	30846	167622	139222	36170	36170
refbc_53007_GU373465	500	56426	207382	66394	261362	226522	67314	67314
refbc_53008_GU373472	500	56426	207382	66394	261362	226522	67314	67314
refbc_53008_GU373473	500	56426	207382	66394	261362	226522	67314	67314
refbc_53008_GU373474	500	56426	207382	66394	270362	234322	67314	67314
refbc_53022_GU373412	501	56426	207382	66394	261362	226522	67314	67314
refbc_53031_AM920275	590	65474	227262	83366	291986	252342	77162	77162
refbc_53031_AM920277	600	65474	227262	83366	301706	260742	77162	77162
refbc_53038_GQ248584	552	56426	218742	83366	291986	252342	77162	77162
refbc_53200_AJ786525	174	21434	150582	24758	153422	122182	27122	27122
refbc_53200_AJ786526	174	21434	150582	24758	153422	122182	27122	27122
refbc_53200_AJ786527	174	21434	150582	24758	153422	122182	27122	27122
refbc_53200_AJ786528	174	21434	150582	24758	153422	122182	27122	27122
refbc_53200_AJ786529	174	21434	150582	24758	153422	122182	27122	27122
refbc_53200_AJ786530	174	21434	150582	24758	153422	122182	27122	27122
refbc_53200_AJ786531	174	21434	150582	24758	153422	122182	27122	27122
refbc_53200_AJ786532	174	21434	150582	24758	194678	155034	27122	27122
refbc_53200_AJ786533	174	21434	150582	24758	153422	122182	27122	27122
refbc_53200_AJ786534	174	21434	150582	24758	153422	122182	27122	27122
refbc_53200_AJ786535	174	21434	150582	24758	194678	155034	27122	27122
refbc_53200_AJ786536	174	21434	150582	24758	153422	122182	27122	27122
refbc_53200_AJ786537	174	21434	150582	24758	153422	122182	27122	27122
refbc_53200_AJ786538	174	21434	150582	24758	153422	122182	27122	27122
refbc_53200_AJ786539	174	21434	150582	24758	194678	155034	27122	27122
refbc_53200_AJ786540	174	21434	150582	24758	153422	122182	27122	27122
refbc_53200_AJ786541	174	21434	150582	24758	153422	122182	27122	27122
refbc_53200_AJ786542	174	21434	150582	24758	194678	155034	27122	27122
refbc_53200_AJ786543	174	21434	150582	24758	153422	122182	27122	27122
refbc_53200_AJ786544	174	21434	150582	24758	153422	122182	27122	27122
refbc_53200_AJ786545	174	21434	150582	24758	153422	122182	27122	27122
refbc_53200_AJ786546	174	21434	150582	24758	153422	122182	27122	27122
refbc_53200_AJ786547	174	21434	150582	24758	153422	122182	27122	27122
refbc_53200_AJ786548	174	21434	150582	24758	153422	122182	27122	27122
refbc_53200_AJ786549	174	21434	150582	24758	194678	155034	27122	27122
refbc_53200_AJ786550	174	21434	150582	24758	194678	155034	27122	27122
refbc_53200_AJ786551	174	21434	150582	24758	153422	122182	27122	27122
refbc_53209_AJ786512	174	21434	150582	24758	153422	122182	27122	27122
refbc_53209_AJ786513	174	21434	150582	24758	153422	122182	27122	27122
refbc_53209_AJ786514	174	21434	150582	24758	153422	122182	27122	27122
refbc_53209_AJ786515	174	21434	150582	24758	153422	122182	27122	27122
refbc_53209_AJ786516	174	21434	150582	24758	153422	122182	27122	27122
refbc_53209_AJ786517	174	21434	150582	24758	153422	122182	27122	27122
refbc_53209_AJ786518	174	21434	150582	24758	194678	155034	27122	27122
refbc_53209_AJ786519	174	21434	150582	24758	153422	122182	27122	27122
refbc_53209_AJ786520	174	21434	150582	24758	153422	122182	27122	27122
refbc_53209_AJ786521	174	21434	150582	24758	153422	122182	27122	27122
refbc_53209_AJ786522	174	21434	150582	24758	153422	122182	27122	27122
refbc_53209_AJ786523	174	21434	150582	24758	194678	155034	27122	27122
refbc_53209_AJ786524	174	21434	150582	24758	153422	122182	27122	27122
refbc_533031_FM162312	597	65474	227262	83366	301706	260742	77162	77162
refbc_533031_FM162313	597	65474	227262	83366	301706	260742	77162	77162
refbc_533033_FM162320	597	65474	227262	83366	301706	260742	77162	77162
refbc_533033_FM162321	597	65474	227262	83366	301706	260742	77162	77162
refbc_53737_GU135190	566	65474	218742	83366	282266	243942	77162	77162
refbc_53737_GU135265	451	48942	207382	66394	270362	234322	60870	60870
refbc_537834_FJ572350	515	56426	218742	66394	270362	234322	67314	67314
refbc_537834_FJ572351	515	56426	218742	66394	270362	234322	67314	67314
refbc_53825_GQ981663	552	56426	218742	83366	282266	243942	77162	77162
refbc_53854_EF590507	493	56426	207382	66394	270362	234322	67314	67314
refbc_53854_GQ248564	552	56426	218742	83366	282266	243942	77162	77162
refbc_543741_GU135148	566	65474	218742	83366	282266	243942	77162	77162
refbc_543741_GU135258	513	56426	218742	66394	261362	226522	67314	67314
refbc_54415_DQ912901	419	48942	198862	66394	227142	191458	54746	54746
refbc_548576_EU833462	511	56426	218742	66394	261362	226522	67314	67314
refbc_548576_EU833463	511	56426	218742	66394	261362	226522	67314	67314
refbc_548576_EU833464	511	56426	218742	66394	261362	226522	67314	67314
refbc_548576_EU833465	511	56426	218742	66394	261362	226522	67314	67314
refbc_548576_EU833466	511	56426	218742	66394	270362	234322	67314	67314
refbc_548576_EU833476	511	56426	218742	66394	261362	226522	67314	67314
refbc_548576_EU833477	511	56426	218742	66394	261362	226522	67314	67314
refbc_548576_FJ170380	511	56426	218742	66394	261362	226522	67314	67314
refbc_548576_FJ170381	511	56426	218742	66394	261362	226522	67314	67314
refbc_548576_FJ170382	511	56426	218742	66394	261362	226522	67314	67314
refbc_548576_FJ170383	511	56426	218742	66394	261362	226522	67314	67314
refbc_55184_GQ248539	552	56426	218742	83366	282266	243942	77162	77162
refbc_55319_EF174581	515	56426	218742	66394	270362	234322	67314	67314
refbc_55319_EF174582	507	56426	207382	66394	261362	226522	67314	67314
refbc_55323_AB507901	541	56426	218742	66394	272546	235542	77162	77162
refbc_55410_EF078374	488	56426	207382	66394	252362	218722	67314	67314
refbc_55492_AB507889	541	56426	218742	66394	272546	235542	77162	77162
refbc_55492_AB507890	541	56426	218742	66394	272546	235542	77162	77162
refbc_55492_AB507891	541	56426	218742	66394	272546	235542	77162	77162
refbc_55492_AB507892	541	56426	218742	66394	272546	235542	77162	77162
refbc_55492_AB507893	541	56426	218742	66394	291986	252342	77162	77162
refbc_554960_FM207445	168	21434	150582	20914	153422	122182	27122	27122
refbc_554960_FM207446	168	21434	150582	20914	153422	122182	27122	27122
refbc_554962_FM207443	168	21434	150582	20914	153422	122182	27122	27122
refbc_554962_FM207444	166	21434	150582	20914	194678	155034	27122	27122
refbc_55571_GU135274	566	65474	218742	83366	282266	243942	77162	77162
refbc_55670_DQ355129	329	36170	178982	53906	198862	167622	48942	48942
refbc_56927_GU373419	501	56426	207382	66394	261362	226522	67314	67314
refbc_56992_AM920224	593	65474	227262	83366	291986	252342	77162	77162
refbc_56993_AM920227	568	65474	218742	83366	291986	252342	77162	77162
refbc_56994_AM920232	541	56426	218742	66394	272546	235542	77162	77162
refbc_56995_AM920236	558	65474	218742	83366	282266	243942	77162	77162
refbc_56995_AM920237	584	65474	227262	83366	291986	252342	77162	77162
refbc_57373_AM920223	571	65474	218742	83366	282266	243942	77162	77162
refbc_573743_FJ572340	515	56426	218742	66394	270362	234322	67314	67314
refbc_573743_FJ572341	515	56426	218742	66394	270362	234322	67314	67314
refbc_574482_FJ871819	529	56426	218742	66394	270362	234322	77162	77162
refbc_574482_FJ871820	529	56426	218742	66394	270362	234322	77162	77162
refbc_574483_FJ871823	529	56426	218742	66394	270362	234322	77162	77162
refbc_574483_FJ871824	529	56426	218742	66394	270362	234322	77162	77162
refbc_574487_FJ871789	529	56426	218742	66394	270362	234322	77162	77162
refbc_574487_FJ871790	529	56426	218742	66394	270362	234322	77162	77162
refbc_574487_FJ871791	529	56426	218742	66394	270362	234322	77162	77162
refbc_574487_FJ871792	529	56426	218742	66394	270362	234322	77162	77162
refbc_574487_FJ871793	529	56426	218742	66394	270362	234322	77162	77162
refbc_574487_FJ871794	529	56426	218742	66394	270362	234322	77162	77162
refbc_574487_FJ871795	529	56426	218742	66394	270362	234322	77162	77162
refbc_574487_FJ871796	529	56426	218742	66394	270362	234322	77162	77162
refbc_574489_FJ871821	529	56426	218742	66394	270362	234322	77162	77162
refbc_574489_FJ871822	529	56426	218742	66394	270362	234322	77162	77162
refbc_574490_FJ871811	529	56426	218742	66394	270362	234322	77162	77162
refbc_574490_FJ871812	529	56426	218742	66394	270362	234322	77162	77162
refbc_574490_FJ871813	529	56426	218742	66394	270362	234322	77162	77162
refbc_574493_FJ871831	529	56426	218742	66394	270362	234322	77162	77162
refbc_574493_FJ871832	529	56426	218742	66394	270362	234322	77162	77162
refbc_574494_FJ871801	529	56426	218742	66394	270362	234322	77162	77162
refbc_574494_FJ871802	529	56426	218742	66394	270362	234322	77162	77162
refbc_574494_FJ871803	529	56426	218742	66394	270362	234322	77162	77162
refbc_574494_FJ871804	529	56426	218742	66394	270362	234322	77162	77162
refbc_574500_FJ871797	529	56426	218742	66394	270362	234322	77162	77162
refbc_574500_FJ871798	529	56426	218742	66394	270362	234322	77162	77162
refbc_574500_FJ871799	529	56426	218742	66394	270362	234322	77162	77162
refbc_574500_FJ871800	529	56426	218742	66394	270362	234322	77162	77162
refbc_58460_GQ981837	551	56426	218742	83366	291986	252342	77162	77162
refbc_58480_DQ131746	170	21434	150582	24758	153422	122182	27122	27122
refbc_58486_GQ981747	549	56426	218742	66394	272546	235542	77162	77162
refbc_58490_DQ131731	170	21434	150582	24758	153422	122182	27122	27122
refbc_58494_DQ131718	170	21434	150582	24758	153422	122182	27122	27122
refbc_58508_GQ981657	552	56426	218742	83366	282266	243942	77162	77162
refbc_58656_FJ395583	334	36170	178982	53906	198862	167622	48942	48942
refbc_589401_FJ610312	592	65474	227262	83366	291986	252342	77162	77162
refbc_589401_FJ610313	591	65474	227262	83366	291986	252342	77162	77162
refbc_590002_FJ572331	515	56426	218742	66394	270362	234322	67314	67314
refbc_590002_FJ572332	515	56426	218742	66394	270362	234322	67314	67314
refbc_590003_FJ572278	515	56426	218742	66394	270362	234322	67314	67314
refbc_590003_FJ572279	515	56426	218742	66394	270362	234322	67314	67314
refbc_590004_FJ572299	515	56426	218742	66394	270362	234322	67314	67314
refbc_590004_FJ572300	515	56426	218742	66394	270362	234322	67314	67314
refbc_590005_FJ572305	515	56426	218742	66394	270362	234322	67314	67314
refbc_590005_FJ572306	515	56426	218742	66394	270362	234322	67314	67314
refbc_590006_FJ572307	515	56426	218742	66394	270362	234322	67314	67314
refbc_590006_FJ572308	515	56426	218742	66394	270362	234322	67314	67314
refbc_590007_FJ572344	515	56426	218742	66394	270362	234322	67314	67314
refbc_590007_FJ572345	515	56426	218742	66394	270362	234322	67314	67314
refbc_59006_AB113260	433	48942	198862	66394	270362	234322	60870	60870
refbc_590729_FJ170395	511	56426	218742	66394	261362	226522	67314	67314
refbc_590729_FJ170396	511	56426	218742	66394	261362	226522	67314	67314
refbc_59166_AF448590	176	21434	150582	24758	194678	155034	27122	27122
refbc_59174_AF448580	176	21434	150582	24758	153422	122182	27122	27122
refbc_591794_FJ871814	529	56426	218742	66394	270362	234322	77162	77162
refbc_591794_FJ871815	529	56426	218742	66394	270362	234322	77162	77162
refbc_591794_FJ871816	529	56426	218742	66394	270362	234322	77162	77162
refbc_59297_EU677023	598	65474	227262	83366	301706	260742	77162	77162
refbc_597271_GQ428574	545	56426	218742	66394	291986	252342	77162	77162
refbc_597388_GQ981839	549	56426	218742	66394	272546	235542	77162	77162
refbc_597422_GQ981904	463	48942	207382	66394	243362	210922	60870	60870
refbc_59788_GU135153	564	65474	218742	83366	282266	243942	77162	77162
refbc_59788_GU135169	566	65474	218742	83366	282266	243942	77162	77162
refbc_59790_GU135139	566	65474	218742	83366	282266	243942	77162	77162
refbc_60011_EF590543	516	56426	218742	66394	270362	234322	67314	67314
refbc_60011_EF590544	516	56426	218742	66394	270362	234322	67314	67314
refbc_60056_DQ131742	170	21434	150582	24758	153422	122182	27122	27122
refbc_60080_DQ131788	170	21434	150582	24758	153422	122182	27122	27122
refbc_60087_GU135167	566	65474	218742	83366	282266	243942	77162	77162
refbc_60141_DQ131720	170	21434	150582	24758	194678	155034	27122	27122
refbc_60856_AM920226	551	56426	218742	83366	282266	243942	77162	77162
refbc_60856_FJ173661	302	36170	178982	35490	184662	153422	41174	41174
refbc_60856_FJ173662	591	65474	227262	83366	291986	252342	77162	77162
refbc_60857_AM920228	568	65474	218742	83366	282266	243942	77162	77162
refbc_60857_FJ173663	588	65474	227262	83366	291986	252342	77162	77162
refbc_60857_FJ173664	588	65474	227262	83366	291986	252342	77162	77162
refbc_60857_FJ173665	584	65474	227262	83366	291986	252342	77162	77162
refbc_60858_AM920229	568	65474	218742	83366	282266	243942	77162	77162
refbc_60858_AM920231	528	56426	218742	66394	270362	234322	67314	67314
refbc_60859_AM920235	565	65474	218742	83366	282266	243942	77162	77162
refbc_60859_FJ173666	572	65474	218742	83366	282266	243942	77162	77162
refbc_60860_AM920238	585	65474	227262	83366	291986	252342	77162	77162
refbc_60860_FJ173668	587	65474	227262	83366	291986	252342	77162	77162
refbc_60861_AM920239	579	65474	227262	83366	291986	252342	77162	77162
refbc_60861_AM920240	588	65474	227262	83366	291986	252342	77162	77162
refbc_60862_AM920241	516	56426	218742	66394	270362	234322	67314	67314
refbc_60862_FJ173670	590	65474	227262	83366	291986	252342	77162	77162
refbc_60862_FJ173671	516	56426	218742	66394	270362	234322	67314	67314
refbc_60862_FJ173672	573	65474	218742	83366	291986	252342	77162	77162
refbc_60863_AM920243	571	65474	218742	83366	282266	243942	77162	77162
refbc_60864_AM920245	590	65474	227262	83366	291986	252342	77162	77162
refbc_60864_AM920246	572	65474	218742	83366	282266	243942	77162	77162
refbc_60865_AM920248	584	65474	227262	83366	291986	252342	77162	77162
refbc_60865_FJ173673	586	65474	227262	83366	291986	252342	77162	77162
refbc_60866_AM920251	568	65474	218742	83366	282266	243942	77162	77162
refbc_60867_AM920252	552	56426	218742	83366	282266	243942	77162	77162
refbc_60868_AM920253	572	65474	218742	83366	282266	243942	77162	77162
refbc_60868_FJ173676	547	56426	218742	66394	272546	235542	77162	77162
refbc_61149_AB447155	163	21434	150582	20914	153422	122182	27122	27122
refbc_61149_AB447156	163	21434	150582	20914	153422	122182	27122	27122
refbc_61149_AB447157	163	21434	150582	20914	194678	155034	27122	27122
refbc_61149_AB447158	163	21434	150582	20914	153422	122182	27122	27122
refbc_61149_AB447159	163	21434	150582	20914	153422	122182	27122	27122
refbc_61149_AB447160	163	21434	150582	20914	153422	122182	27122	27122
refbc_61149_AB447161	163	21434	150582	20914	153422	122182	27122	27122
refbc_61149_AB447162	163	21434	150582	20914	153422	122182	27122	27122
refbc_61149_AB447163	163	21434	150582	20914	153422	122182	27122	27122
refbc_61149_AB447164	163	21434	150582	20914	194678	155034	27122	27122
refbc_61149_AB447165	163	21434	150582	20914	153422	122182	27122	27122
refbc_61149_AB447166	163	21434	150582	20914	153422	122182	27122	27122
refbc_61149_AB447167	163	21434	150582	20914	194678	155034	27122	27122
refbc_61149_AB447168	163	21434	150582	20914	153422	122182	27122	27122
refbc_61149_AB447169	163	21434	150582	20914	153422	122182	27122	27122
refbc_61149_AB447170	163	21434	150582	20914	153422	122182	27122	27122
refbc_61149_AB447171	163	21434	150582	20914	153422	122182	27122	27122
refbc_61149_AB447172	163	21434	150582	20914	194678	155034	27122	27122
refbc_61149_AB447173	163	21434	150582	20914	153422	122182	27122	27122
refbc_61149_AB447174	163	21434	150582	20914	153422	122182	27122	27122
refbc_61149_AB447175	163	21434	150582	20914	194678	155034	27122	27122
refbc_61149_AB447176	163	21434	150582	20914	153422	122182	27122	27122
refbc_61149_AB447177	163	21434	150582	20914	153422	122182	27122	27122
refbc_61149_AB447178	163	21434	150582	20914	153422	122182	27122	27122
refbc_61149_AB447179	163	21434	150582	20914	194678	155034	27122	27122
refbc_61149_AB447180	163	21434	150582	20914	153422	122182	27122	27122
refbc_61149_AB447181	163	21434	150582	20914	153422	122182	27122	27122
refbc_61149_AB447182	163	21434	150582	20914	153422	122182	27122	27122
[truncated: 470 more rows]
