# Supplementary material for: DNA Barcode Goes Two-Dimensions: DNA QR Code Web Server
Source: PLoS One. 2012 May 4;7(5):e35146. doi: 10.1371/journal.pone.0035146 (PMC3344831; doi:10.1371/journal.pone.0035146)
Supplement: Table S7 — Sizes for 2D barcodes encoded from DNA sequences for CO1. (XLS) [file pone.0035146.s008.xls]

## Sheet: Suppl_table7_CO1
Table S7: Sizes for 2D barcodes encoded from DNA sequences for CO1.
File name	Sequence length	Aztec_code	CodaBlock-F	Data_Matrix	PDF417	PDF417_Truncated	QR_code	QR_code_2005
Batia_lunaris_572816_FJ412204	119	17870	130702	17390	194678	155034	17870	17870
Micropterix_cornuella_887190_HQ200898	136	17870	139222	20914	214118	170514	21434	21434
Micropterix_cornuella_887190_HQ200899	136	17870	139222	20914	214118	170514	21434	21434
Batia_lunaris_572816_FJ412202	172	21434	150582	24758	194678	155034	27122	27122
Cydia_caryana_691566_GU088342	212	27122	159102	24758	233938	194298	31486	31486
Coleophora_comptoniella_700084_GU096294	228	27122	159102	30846	226858	188418	36170	36170
Crambus_pascuella_989760_GU089399	234	27122	159102	30846	219778	182538	36170	36170
Eupithecia_harrisonata_942275_HQ648254	238	31486	159102	30846	233938	194298	36170	36170
Macaria_notata_688445_GU438453	244	31486	170462	30846	233938	194298	36170	36170
Codatractus_imalena_354868_DQ292195	249	31486	170462	30846	219778	182538	36170	36170
Codatractus_imalena_354868_DQ292196	256	31486	170462	30846	219778	182538	36170	36170
Eupithecia_misturata_572765_FJ412537	264	31486	170462	35490	234322	194678	41174	41174
Hayesiana_triopus_1087123_JN677993	267	31486	170462	35490	257722	214118	41174	41174
Galleria_mellonella_7137_GU089436	268	31486	170462	35490	257722	214118	41174	41174
Macroglossum_spilonotum_1087539_JN678166	270	31486	170462	35490	257722	214118	41174	41174
Crambus_agitatellus_688369_GU089390	271	31486	170462	35490	257722	214118	41174	41174
Crambus_saltuellus_687086_GU089402	271	31486	170462	35490	257722	214118	41174	41174
Lalanneia_mirabilis_658981_GQ355788	271	31486	170462	35490	257722	214118	41174	41174
Pyrgus_andromedae_876068_HQ005097	271	31486	170462	35490	257722	214118	41174	41174
Tomares_nogelii_876079_HQ005245	271	31486	170462	35490	257722	214118	41174	41174
Afrosphinx_amabilis_1086124_JN677680	272	31486	170462	35490	257722	214118	41174	41174
Argon_lota_354776_DQ291821	272	31486	170462	35490	242122	201158	41174	41174
Poliana_albescens_1087692_JN678383	272	31486	170462	35490	257722	214118	41174	41174
Thamnoecha_uniformis_1088283_JN678598	272	31486	170462	35490	257722	214118	41174	41174
Tomares_nogelii_876079_HQ005246	272	31486	170462	35490	257722	214118	41174	41174
Hippotion_paukstadti_1087146_JN678028	276	31486	170462	35490	257722	214118	41174	41174
Clostera_albosigma_214090_GU095013	277	31486	170462	35490	249922	207638	41174	41174
Pachysphinx_modesta_119282_GU439057	277	31486	170462	35490	257722	214118	41174	41174
Pseudandriasa_mutata_1088146_JN678439	277	31486	170462	35490	257722	214118	41174	41174
Macroglossum_arimasi_1087506_JN678132	283	31486	170462	35490	257722	214118	41174	41174
Temnora_leighi_1088254_JN678566	283	31486	170462	35490	257722	214118	41174	41174
Temnora_stevensi_1088275_JN678590	284	31486	170462	35490	257722	214118	41174	41174
Theretra_griseomarginata_1088289_JN678606	284	31486	170462	35490	257722	214118	41174	41174
Polyptychus_sinus_1087724_JN678417	285	31486	170462	35490	257722	214118	41174	41174
Pseudoclanis_axis_1088150_JN678443	285	31486	170462	35490	257722	214118	41174	41174
Akbesia_davidi_1086128_JN677687	286	31486	170462	35490	257722	214118	41174	41174
Perigonia_pittieri_1087674_JN678362	286	31486	170462	35490	257722	214118	41174	41174
Pseudoclanis_rhadamistus_1088159_JN678454	286	31486	170462	35490	257722	214118	41174	41174
Eupanacra_hollowayi_1086318_JN677948	288	31486	178982	35490	257722	214118	41174	41174
Eupanacra_tiridates_1086328_JN677959	288	31486	178982	35490	257722	214118	41174	41174
Antinephele_efulani_1086184_JN677755	289	31486	178982	35490	257722	214118	41174	41174
Gynoeryx_teteforti_1087122_JN677992	289	31486	178982	35490	257722	214118	41174	41174
Polyptychus_pierrei_1087720_JN678413	289	31486	178982	35490	257722	214118	41174	41174
Sphingonaepiopsis_kuldjaensis_1088208_JN678514	289	31486	178982	35490	257722	214118	41174	41174
Synapte_pecta_355154_DQ293333	289	31486	178982	35490	242122	201158	41174	41174
Cydia_caryana_691566_GU088339	290	36170	178982	35490	257722	214118	41174	41174
Cydia_caryana_691566_GU088343	290	36170	178982	35490	257722	214118	41174	41174
Enyo_ocypete_325933_DQ276090	290	36170	178982	35490	234322	194678	41174	41174
Phryxus_caicus_325911_DQ276509	290	36170	178982	35490	234322	194678	41174	41174
Hemaris_saundersii_1087130_JN678002	291	36170	178982	35490	257722	214118	41174	41174
Macroglossum_ungues_1087544_JN678172	291	36170	178982	35490	257722	214118	41174	41174
Phyllonorycter_melanosparta_684780_GU073236	291	36170	178982	35490	257722	214118	41174	41174
Phyllonorycter_melanosparta_684780_GU073238	291	36170	178982	35490	257722	214118	41174	41174
Polyptychus_bernardii_1087707_JN678400	291	36170	178982	35490	257722	214118	41174	41174
Senecauxia_coraliae_658991_GQ355805	291	36170	178982	35490	257722	214118	41174	41174
Enyo_taedium_1086297_JN677910	292	36170	178982	35490	257722	214118	41174	41174
Isognathus_australis_1087168_JN678076	292	36170	178982	35490	257722	214118	41174	41174
Laothoe_austanti_1087488_JN678091	292	36170	178982	35490	257722	214118	41174	41174
Sphinx_caligineus_522705_JN678521	292	36170	178982	35490	257722	214118	41174	41174
Eupanacra_radians_1086325_JN677955	293	36170	178982	35490	257722	214118	41174	41174
Phyllonorycter_melanosparta_684780_GU073237	293	36170	178982	35490	257722	214118	41174	41174
Temnora_mirabilis_1088257_JN678569	293	36170	178982	35490	257722	214118	41174	41174
Temnora_rattrayi_1088268_JN678582	293	36170	178982	35490	257722	214118	41174	41174
Turesis_theste_355190_DQ293620	293	36170	178982	35490	242122	201158	41174	41174
Venada_daneva_355217_DQ293862	293	36170	178982	35490	242122	201158	41174	41174
Euproserpinus_wiesti_1086330_JN677962	294	36170	178982	35490	257722	214118	41174	41174
Hippotion_socotrensis_diyllus_1088425_JN678038	294	36170	178982	35490	257722	214118	41174	41174
Lapara_halicarnie_1087490_JN678096	294	36170	178982	35490	257722	214118	41174	41174
Macroglossum_gyrans_1087514_JN678141	294	36170	178982	35490	257722	214118	41174	41174
Meganoton_nyctiphanes_1087609_JN678262	294	36170	178982	35490	257722	214118	41174	41174
Neogene_steinbachi_1087622_JN678279	294	36170	178982	35490	257722	214118	41174	41174
Rhodoprasina_corolla_1088183_JN678483	294	36170	178982	35490	257722	214118	41174	41174
Smerinthus_caecus_1088200_JN678500	294	36170	178982	35490	257722	214118	41174	41174
Stolidoptera_cadioui_1088235_JN678542	294	36170	178982	35490	257722	214118	41174	41174
Xylophanes_obscurus_1088351_JN678686	294	36170	178982	35490	257722	214118	41174	41174
Temnora_albilinea_1088237_JN678545	296	36170	178982	35490	257722	214118	41174	41174
Agnosia_microta_1086125_JN677681	297	36170	178982	35490	257722	214118	41174	41174
Coleophora_multipulvella_687300_GU096333	297	36170	178982	35490	249922	207638	41174	41174
Coleophora_multipulvella_687300_GU096335	297	36170	178982	35490	249922	207638	41174	41174
Coleophora_multipulvella_687300_GU096337	297	36170	178982	35490	249922	207638	41174	41174
Dolbina_elegans_1086284_JN677888	297	36170	178982	35490	257722	214118	41174	41174
Leucophlebia_emittens_1087495_JN678101	297	36170	178982	35490	257722	214118	41174	41174
Maassenia_distincta_1087504_JN678128	297	36170	178982	35490	257722	214118	41174	41174
Pseudoclanis_bianchii_1088151_JN678444	297	36170	178982	35490	257722	214118	41174	41174
Temnora_hollandi_1088251_JN678563	297	36170	178982	35490	257722	214118	41174	41174
Antinephele_muscosa_1086188_JN677759	298	36170	178982	35490	257722	214118	41174	41174
Brenthis_hecate_405033_HQ004124	298	36170	178982	35490	257722	214118	41174	41174
Hypaedalea_neglecta_1087166_JN678072	298	36170	178982	35490	257722	214118	41174	41174
Macropoliana_oheffernani_1087550_JN678179	298	36170	178982	35490	257722	214118	41174	41174
Neogene_pictus_1087620_JN678277	298	36170	178982	35490	257722	214118	41174	41174
Hemeroplanes_triptolemus_325884_DQ276235	299	36170	178982	35490	234322	194678	41174	41174
Sphingonaepiopsis_malgassica_1088209_JN678515	299	36170	178982	35490	257722	214118	41174	41174
Temnora_elisabethae_1088247_JN678556	299	36170	178982	35490	257722	214118	41174	41174
Cephonodes_apus_1086220_JN677803	300	36170	178982	35490	257722	214118	41174	41174
Coleophora_multipulvella_687300_GU096339	300	36170	178982	35490	249922	207638	41174	41174
Polyptychus_wojtusiaki_1087728_JN678421	300	36170	178982	35490	257722	214118	41174	41174
Temnora_turlini_1088278_JN678593	300	36170	178982	35490	257722	214118	41174	41174
Eupyrrhoglossum_sagra_325882_DQ276205	303	36170	178982	35490	234322	194678	41174	41174
Coleophora_multipulvella_687300_GU096334	304	36170	178982	35490	249922	207638	41174	41174
Agrias_aedon_rodriguezi_879249_HQ025028	307	36170	178982	53906	257722	214118	41174	41174
Agrias_amydon_lacandona_879251_HQ025029	307	36170	178982	53906	257722	214118	41174	41174
Agrias_amydon_lacandona_879251_HQ025030	307	36170	178982	53906	257722	214118	41174	41174
Archaeoprepona_demophoon_gulina_879255_HQ025034	307	36170	178982	53906	257722	214118	41174	41174
Archaeoprepona_phaedra_879257_HQ025036	307	36170	178982	53906	257722	214118	41174	41174
Archaeoprepona_phaedra_879257_HQ025037	307	36170	178982	53906	257722	214118	41174	41174
Danaus_eresimus_165861_JN201276	307	36170	178982	53906	257722	214118	41174	41174
Dysstroma_ochrofuscaria_942245_HQ647831	307	36170	178982	53906	257722	214118	41174	41174
Leucobrephos_brephoides_942394_HQ648643	307	36170	178982	53906	257722	214118	41174	41174
Lobophora_montanata_942318_HQ648653	307	36170	178982	53906	257722	214118	41174	41174
Pheosia_tremula_988019_JF415413	307	36170	178982	53906	257722	214118	41174	41174
Prepona_dexamenus_medinai_879261_HQ025039	307	36170	178982	53906	257722	214118	41174	41174
Prepona_laertes_octavia_879263_HQ025040	307	36170	178982	53906	257722	214118	41174	41174
Prepona_laertes_octavia_879263_HQ025041	307	36170	178982	53906	257722	214118	41174	41174
Prepona_pylene_philetas_879265_HQ025042	307	36170	178982	53906	257722	214118	41174	41174
Spathilepia_clonius_355148_DQ293326	307	36170	178982	53906	234322	194678	41174	41174
Xanthorhoe_borealis_942359_HQ649647	307	36170	178982	53906	257722	214118	41174	41174
Codatractus_imalena_354868_DQ292186	308	36170	178982	53906	242122	201158	41174	41174
Neococytius_cluentius_325892_DQ276366	311	36170	178982	53906	234322	194678	41174	41174
Quasimellana_antipazina_355112_DQ293182	311	36170	178982	53906	242122	201158	41174	41174
Codatractus_imalena_354868_DQ292191	312	36170	178982	53906	242122	201158	48942	48942
Cypa_terranea_1086262_JN677858	313	36170	178982	53906	257722	214118	48942	48942
Coleophora_multipulvella_687300_GU096332	315	36170	178982	53906	249922	207638	48942	48942
Coleophora_multipulvella_687300_GU096338	316	36170	178982	53906	249922	207638	48942	48942
Phanoxyla_hystrix_1087675_JN678364	316	36170	178982	53906	257722	214118	48942	48942
Xylophanes_pluto_325868_DQ276790	316	36170	178982	53906	234322	194678	48942	48942
Erebia_gorge_242260_HQ004393	318	36170	178982	53906	257722	214118	48942	48942
Hemeroplanes_triptolemus_325884_DQ276237	323	36170	178982	53906	252342	212698	48942	48942
Macaria_pustularia_214180_GU091229	324	36170	178982	53906	277542	233938	48942	48942
Adhemarius_ypsilon_325919_DQ275881	326	36170	178982	53906	260742	219778	48942	48942
Aellopos_fadus_325829_DQ275917	327	36170	178982	53906	260742	219778	48942	48942
Coleophora_trifolii_572743_GU093133	329	36170	178982	53906	277542	233938	48942	48942
Coleophora_multipulvella_687300_GU096336	330	36170	178982	53906	269142	226858	48942	48942
Coleophora_sacramenta_687304_GU096367	331	36170	178982	53906	269142	226858	48942	48942
Coleophora_elaeagnisella_700085_GU096305	332	36170	178982	53906	269142	226858	48942	48942
Xylophanes_turbata_325871_DQ276821	336	36170	178982	53906	252342	212698	48942	48942
Xylophanes_ceratomioides_325856_DQ276601	337	36170	187502	53906	252342	212698	48942	48942
Coleophora_querciella_700092_GU096356	338	36170	187502	53906	269142	226858	48942	48942
Coleophora_lentella_687299_GU096320	345	36170	187502	53906	269142	226858	48942	48942
Coleophora_querciella_700092_GU096358	345	36170	187502	53906	269142	226858	48942	48942
Cyclophora_pendulinaria_214108_GU438832	345	36170	187502	53906	277542	233938	48942	48942
Cabares_potrillo_354813_DQ291952	349	41174	187502	53906	260742	219778	48942	48942
Xylophanes_ceratomioides_325856_DQ276595	349	41174	187502	53906	252342	212698	48942	48942
Coleophora_querciella_700092_GU096360	350	41174	187502	53906	269142	226858	48942	48942
Crambus_saltuellus_687086_GU089403	350	41174	187502	53906	277542	233938	48942	48942
Paradirphia_winifredae_316043_DQ291662	350	41174	187502	53906	260742	219778	48942	48942
Copaxa_escalantei_316026_DQ291454	351	41174	187502	53906	260742	219778	48942	48942
Molippa_nibasa_167081_DQ291650	351	41174	187502	53906	260742	219778	48942	48942
Rhescyntis_hippodamia_316002_DQ291683	351	41174	187502	53906	260742	219778	48942	48942
Othorene_purpurascens_315993_DQ291652	352	41174	187502	53906	260742	219778	48942	48942
Rothschildia_erycina_316044_DQ291690	352	41174	187502	53906	260742	219778	48942	48942
Atarnes_sallei_354799_DQ291892	353	41174	187502	53906	260742	219778	48942	48942
Erinnyis_crameri_354536_DQ276111	353	41174	187502	53906	252342	212698	48942	48942
Erinnyis_oenotrus_354537_DQ276128	353	41174	187502	53906	252342	212698	48942	48942
Coleophora_rosaevorella_700094_GU096366	354	41174	187502	53906	269142	226858	48942	48942
Adhemarius_ypsilon_325919_DQ275890	355	41174	187502	53906	260742	219778	48942	48942
Coleophora_lentella_687299_GU096319	355	41174	187502	53906	269142	226858	48942	48942
Crambus_albellus_688583_GU089395	355	41174	187502	53906	277542	233938	48942	48942
Hylesia_aeneides_315986_DQ291552	355	41174	187502	53906	260742	219778	48942	48942
Neoxeniades_luda_355015_DQ292756	357	41174	187502	53906	260742	219778	48942	48942
Cocytius_duponchel_325928_DQ276044	358	41174	187502	53906	252342	212698	48942	48942
Automeris_metzli_316017_DQ291243	360	41174	187502	53906	252342	212698	48942	48942
Rothschildia_triloba_316046_DQ291715	360	41174	187502	53906	260742	219778	48942	48942
Nascus_solon_355009_DQ292722	361	41174	187502	53906	260742	219778	48942	48942
Pseudosphinx_tetrio_354548_DQ276520	361	41174	187502	53906	252342	212698	48942	48942
Automeris_metzli_316017_DQ291242	362	41174	187502	53906	252342	212698	48942	48942
Copaxa_moinieri_316027_DQ291474	362	41174	187502	53906	260742	219778	48942	48942
Hylesia_aeneides_315986_DQ291550	362	41174	187502	53906	260742	219778	48942	48942
Hylesia_aeneides_315986_DQ291551	362	41174	187502	53906	260742	219778	48942	48942
Neoxeniades_luda_355015_DQ292757	362	41174	187502	53906	260742	219778	48942	48942
Rothschildia_erycina_316044_DQ291692	362	41174	187502	53906	260742	219778	48942	48942
Rothschildia_lebeau_316045_DQ291693	362	41174	187502	53906	260742	219778	48942	48942
Adeloneivaia_jason_315969_DQ291168	363	41174	187502	53906	252342	212698	48942	48942
Automeris_banus_316013_DQ291214	363	41174	187502	53906	252342	212698	48942	48942
Coleophora_parthenica_687031_GU095740	363	41174	187502	53906	269142	226858	48942	48942
Coleophora_sacramenta_687304_GU096368	363	41174	187502	53906	269142	226858	48942	48942
Copaxa_moinieri_316027_DQ291456	363	41174	187502	53906	260742	219778	48942	48942
Copaxa_moinieri_316027_DQ291459	363	41174	187502	53906	260742	219778	48942	48942
Copaxa_moinieri_316027_DQ291470	363	41174	187502	53906	260742	219778	48942	48942
Erinnyis_oenotrus_354537_DQ276129	363	41174	187502	53906	252342	212698	48942	48942
Milanion_marciana_354973_DQ292618	363	41174	187502	53906	260742	219778	48942	48942
Molippa_nibasa_167081_DQ291648	363	41174	187502	53906	260742	219778	48942	48942
Molippa_simillima_316040_DQ291641	363	41174	187502	53906	260742	219778	48942	48942
Unzela_japix_325917_DQ276526	363	41174	187502	53906	252342	212698	48942	48942
Hylesia_aeneides_315986_DQ291548	365	41174	187502	53906	260742	219778	48942	48942
Unzela_japix_325917_DQ276525	365	41174	187502	53906	252342	212698	48942	48942
Copaxa_moinieri_316027_DQ291467	366	41174	187502	53906	260742	219778	48942	48942
Copaxa_rufinans_316028_DQ291480	366	41174	187502	53906	260742	219778	48942	48942
Hydrelia_albifera_689087_GU093343	366	41174	187502	53906	277542	233938	48942	48942
Hylesia_umbrata_316037_DQ291602	366	41174	187502	53906	260742	219778	48942	48942
Micropterix_zangheriella_886386_HQ200901	366	41174	187502	53906	277542	233938	48942	48942
Rothschildia_lebeau_316045_DQ291696	366	41174	187502	53906	260742	219778	48942	48942
Rothschildia_triloba_316046_DQ291717	366	41174	187502	53906	260742	219778	48942	48942
Copaxa_escalantei_316026_DQ291451	367	41174	187502	53906	260742	219778	54746	54746
Copaxa_moinieri_316027_DQ291461	367	41174	187502	53906	260742	219778	54746	54746
Copaxa_rufinans_316028_DQ291481	367	41174	187502	53906	260742	219778	54746	54746
Copaxa_rufinans_316028_DQ291483	367	41174	187502	53906	260742	219778	54746	54746
Copaxa_rufinans_316028_DQ291486	367	41174	187502	53906	260742	219778	54746	54746
Coptotriche_citrinipennella_41018_GU096139	367	41174	187502	53906	260742	219778	54746	54746
Pseudodirphia_menander_315998_DQ291669	367	41174	187502	53906	260742	219778	54746	54746
Rothschildia_triloba_316046_DQ291714	367	41174	187502	53906	260742	219778	54746	54746
Xylophanes_turbata_325871_DQ276820	367	41174	187502	53906	252342	212698	54746	54746
Coleophora_querciella_700092_GU096359	369	41174	187502	53906	269142	226858	54746	54746
Eacles_ormondei_316030_DQ291524	369	41174	187502	53906	260742	219778	54746	54746
Scopula_limboundata_214343_GU095393	369	41174	187502	53906	277542	233938	54746	54746
Aellopos_titan_325830_DQ275935	370	41174	187502	53906	252342	212698	54746	54746
Callimormus_saturnus_354818_DQ291958	370	41174	187502	53906	260742	219778	54746	54746
Eudeilinia_herminiata_689125_GU091109	370	41174	187502	53906	277542	233938	54746	54746
Nyceryx_tacita_325941_DQ276403	370	41174	187502	53906	252342	212698	54746	54746
Nyceryx_tacita_325941_DQ276404	370	41174	187502	53906	252342	212698	54746	54746
Rothschildia_erycina_316044_DQ291691	370	41174	187502	53906	260742	219778	54746	54746
Cabera_variolaria_688366_GU090931	371	41174	187502	53906	277542	233938	54746	54746
Hylesia_continua_316031_DQ291559	371	41174	187502	53906	260742	219778	54746	54746
Manduca_dilucida_325840_DQ276281	371	41174	187502	53906	252342	212698	54746	54746
Battaristis_concinusella_700130_GU096244	373	41174	187502	53906	269142	226858	54746	54746
Copaxa_moinieri_316027_DQ291471	373	41174	187502	53906	260742	219778	54746	54746
Ridens_biolleyi_355126_DQ293210	374	41174	187502	53906	252342	212698	54746	54746
Panoquina_lucas_355044_DQ292829	375	41174	187502	53906	260742	219778	54746	54746
Citheronia_lobesis_316025_DQ291439	376	41174	187502	53906	260742	219778	54746	54746
Rothschildia_triloba_316046_DQ291723	376	41174	187502	53906	260742	219778	54746	54746
Unzela_japix_325917_DQ276544	376	41174	187502	53906	252342	212698	54746	54746
Adeloneivaia_jason_315969_DQ291165	377	41174	187502	53906	252342	212698	54746	54746
Coleophora_multipulvella_687300_GU096331	377	41174	187502	53906	269142	226858	54746	54746
Unzela_japix_325917_DQ276542	377	41174	187502	53906	252342	212698	54746	54746
Coleophora_elaeagnisella_700085_GU096303	379	41174	187502	53906	269142	226858	54746	54746
Nyceryx_magna_325939_DQ276379	379	41174	187502	53906	252342	212698	54746	54746
Panoquina_lucas_355044_DQ292828	379	41174	187502	53906	260742	219778	54746	54746
Eupyrrhoglossum_sagra_325882_DQ276223	380	41174	187502	53906	252342	212698	54746	54746
Nemapogon_tylodes_700106_GU096517	380	41174	187502	53906	269142	226858	54746	54746
Neoxeniades_luda_355015_DQ292752	380	41174	187502	53906	260742	219778	54746	54746
Neoxeniades_luda_355015_DQ292755	380	41174	187502	53906	260742	219778	54746	54746
Neoxeniades_pluviasilva_356751_DQ292735	380	41174	187502	53906	260742	219778	54746	54746
Neoxeniades_pluviasilva_356751_DQ292736	380	41174	187502	53906	260742	219778	54746	54746
Neoxeniades_pluviasilva_356751_DQ292737	380	41174	187502	53906	260742	219778	54746	54746
Neoxeniades_pluviasilva_356751_DQ292740	380	41174	187502	53906	260742	219778	54746	54746
Urbanus_esta_355204_DQ293750	380	41174	187502	53906	252342	212698	54746	54746
Erinnyis_alope_325934_DQ276109	381	41174	187502	53906	252342	212698	54746	54746
Manduca_dilucida_325840_DQ276279	381	41174	187502	53906	252342	212698	54746	54746
Neoxeniades_pluviasilva_356751_DQ292734	381	41174	187502	53906	260742	219778	54746	54746
Neoxeniades_pluviasilva_356751_DQ292739	381	41174	187502	53906	260742	219778	54746	54746
Neoxeniades_pluviasilva_356751_DQ292743	381	41174	187502	53906	260742	219778	54746	54746
Nyceryx_tacita_325941_DQ276395	381	41174	187502	53906	252342	212698	54746	54746
Paraplatyptilia_albiciliatus_685442_GU097031	381	41174	187502	53906	277542	233938	54746	54746
Perichares_adela_489932_DQ292885	381	41174	187502	53906	260742	219778	54746	54746
Polythrix_auginus_355087_DQ293073	381	41174	187502	53906	252342	212698	54746	54746
Ridens_biolleyi_355126_DQ293207	381	41174	187502	53906	252342	212698	54746	54746
Ridens_biolleyi_355126_DQ293213	381	41174	187502	53906	252342	212698	54746	54746
Saliana_fusta_355140_DQ293305	381	41174	187502	53906	260742	219778	54746	54746
Telemiades_nicomedes_355170_DQ293587	381	41174	187502	53906	252342	212698	54746	54746
Xylophanes_chiron_283838_DQ276609	381	41174	187502	53906	252342	212698	54746	54746
Xylophanes_juanita_325863_DQ276709	381	41174	187502	53906	252342	212698	54746	54746
Xylophanes_juanita_325863_DQ276716	381	41174	187502	53906	252342	212698	54746	54746
Xylophanes_turbata_325871_DQ276822	381	41174	187502	53906	252342	212698	54746	54746
Euptoieta_hegesia_405027_JN201284	382	41174	187502	53906	277542	233938	54746	54746
Coleophora_querciella_700092_GU096357	385	41174	187502	53906	269142	226858	54746	54746
Macaria_granitata_663900_GU093437	385	41174	187502	53906	277542	233938	54746	54746
Autochton_longipennis_354804_DQ291903	387	41174	187502	53906	260742	219778	54746	54746
Neoxeniades_luda_355015_DQ292750	387	41174	187502	53906	260742	219778	54746	54746
Callionima_denticulata_325923_DQ275980	390	41174	187502	53906	252342	212698	54746	54746
Aleuron_carinata_325920_DQ275946	392	41174	198862	53906	252342	212698	54746	54746
Enyo_gorgon_325931_DQ276069	392	41174	198862	53906	252342	212698	54746	54746
Ridens_biolleyi_355126_DQ293208	392	41174	198862	53906	252342	212698	54746	54746
Achalarus_toxeus_354747_DQ291762	393	41174	198862	53906	260742	219778	54746	54746
Celaenorrhinus_eligius_354841_DQ292058	393	41174	198862	53906	260742	219778	54746	54746
Unzela_japix_325917_DQ276543	393	41174	198862	53906	252342	212698	54746	54746
Urbanus_albimargo_355200_DQ293630	393	41174	198862	53906	252342	212698	54746	54746
Venada_daneva_355217_DQ293860	393	41174	198862	53906	252342	212698	54746	54746
Pheosia_rimosa_214309_GU095323	394	41174	198862	53906	277542	233938	54746	54746
Rothschildia_erycina_316044_DQ291686	394	41174	198862	53906	260742	219778	54746	54746
Unzela_pronoe_325945_DQ276552	394	41174	198862	53906	252342	212698	54746	54746
Astraptes_aulus_354787_DQ291857	395	41174	198862	53906	260742	219778	54746	54746
Bungalotis_midas_354810_DQ291914	395	41174	198862	53906	260742	219778	54746	54746
Celaenorrhinus_fritzgaertneri_354842_DQ292067	395	41174	198862	53906	260742	219778	54746	54746
Coleophora_kalmiella_700087_GU096312	395	41174	198862	53906	269142	226858	54746	54746
Gindanes_brontinus_354946_DQ292511	395	41174	198862	53906	260742	219778	54746	54746
Xenophanes_tryxus_355230_DQ293930	395	41174	198862	53906	252342	212698	54746	54746
Xylophanes_maculator_325865_DQ276770	395	41174	198862	53906	252342	212698	54746	54746
Atteva_aurea_721898_HM034030	396	41174	198862	53906	277542	233938	54746	54746
Rothschildia_triloba_316046_DQ291719	396	41174	198862	53906	260742	219778	54746	54746
Xenophanes_tryxus_355230_DQ293931	396	41174	198862	53906	252342	212698	54746	54746
Xylophanes_anubus_325855_DQ276584	396	41174	198862	53906	252342	212698	54746	54746
Automeris_belti_316014_DQ291228	397	41174	198862	53906	252342	212698	54746	54746
Caloptilia_semifascia_1005081_HQ171490	398	41174	198862	53906	277542	233938	54746	54746
Coleophora_elaeagnisella_700085_GU096302	399	41174	198862	53906	269142	226858	54746	54746
Pachygonidia_drucei_325902_DQ276426	399	41174	198862	53906	252342	212698	54746	54746
Erinnyis_alope_325934_DQ276102	400	41174	198862	53906	252342	212698	54746	54746
Manduca_pellenia_325848_DQ276328	400	41174	198862	53906	252342	212698	54746	54746
Manduca_pellenia_325848_DQ276335	400	41174	198862	53906	252342	212698	54746	54746
Atteva_aurea_721898_HM034029	401	41174	198862	53906	277542	233938	54746	54746
Cisthene_packardii_517665_GU089378	402	41174	198862	53906	277542	233938	54746	54746
Parnassius_apollo_110799_HQ004901	402	41174	198862	53906	277542	233938	54746	54746
Rothschildia_erycina_316044_DQ291687	402	41174	198862	53906	260742	219778	54746	54746
Paonias_excaecata_119280_GU088015	403	41174	198862	53906	277542	233938	54746	54746
Ochropleura_plecta_320037_JF415621	405	41174	198862	53906	277542	277542	54746	54746
Virbia_opella_517618_GU089555	406	41174	198862	53906	277542	233938	54746	54746
Archaeoprepona_amphimachus_baroni_879253_HQ025031	407	41174	198862	53906	277542	233938	54746	54746
Archaeoprepona_demophon_centralis_879254_HQ025032	407	41174	198862	53906	277542	233938	54746	54746
Archaeoprepona_demophon_centralis_879254_HQ025033	407	41174	198862	53906	277542	233938	54746	54746
Archaeoprepona_meander_phoebus_879256_HQ025035	407	41174	198862	53906	277542	233938	54746	54746
Archiearis_parthenias_104468_HQ601062	407	41174	198862	53906	277542	277542	54746	54746
Biston_betularia_82595_GU093059	407	41174	198862	53906	277542	233938	54746	54746
Boloria_selene_191398_GU096682	407	41174	198862	53906	277542	233938	54746	54746
Callicore_texa_1069853_JN201250	407	41174	198862	53906	277542	233938	54746	54746
Caloptilia_fraxinella_687282_GU096256	407	41174	198862	53906	269142	226858	54746	54746
Chlosyne_hippodrome_741436_JN201273	407	41174	198862	53906	277542	233938	54746	54746
Colias_sareptensis_876052_JF415694	407	41174	198862	53906	277542	233938	54746	54746
Digrammia_rippertaria_685362_GU096826	407	41174	198862	53906	277542	233938	54746	54746
Digrammia_rippertaria_685362_GU096827	407	41174	198862	53906	277542	233938	54746	54746
Eccritothrix_trimaculella_700137_GU096436	407	41174	198862	53906	269142	226858	54746	54746
Euptoieta_hegesia_405027_JN201282	407	41174	198862	53906	277542	233938	54746	54746
Euptoieta_hegesia_405027_JN201283	407	41174	198862	53906	277542	233938	54746	54746
Euptoieta_hegesia_405027_JN201285	407	41174	198862	53906	277542	233938	54746	54746
Fountainea_eurypyle_722307_JN201286	407	41174	198862	53906	277542	233938	54746	54746
Kearfottia_albifasciella_691649_GU089965	407	41174	198862	53906	277542	233938	54746	54746
Limenitis_arthemis_124411_GU096962	407	41174	198862	53906	277542	233938	54746	54746
Limenitis_arthemis_124411_GU096963	407	41174	198862	53906	277542	233938	54746	54746
Limenitis_arthemis_124411_GU096964	407	41174	198862	53906	277542	233938	54746	54746
Limenitis_arthemis_124411_GU096965	407	41174	198862	53906	277542	233938	54746	54746
Micropterix_rablensis_886384_HQ200896	407	41174	198862	53906	277542	233938	54746	54746
Micropterix_rothenbachii_886385_HQ200897	407	41174	198862	53906	277542	233938	54746	54746
Monopis_dorsistrigella_691587_GU096505	407	41174	198862	53906	269142	226858	54746	54746
Oligocentria_lignicolor_688421_GU089488	407	41174	198862	53906	277542	233938	54746	54746
Pachylioides_resumens_325906_DQ276473	407	41174	198862	53906	252342	212698	54746	54746
Paraplatyptilia_albiciliatus_685442_GU097032	407	41174	198862	53906	277542	233938	54746	54746
Paraplatyptilia_albiciliatus_685442_GU097033	407	41174	198862	53906	277542	233938	54746	54746
Peridea_basitriens_214302_GU089506	407	41174	198862	53906	277542	233938	54746	54746
Prepona_deiphile_ibarra_879259_HQ025038	407	41174	198862	53906	277542	233938	54746	54746
Prochoerodes_amplicineraria_942340_HQ649157	407	41174	198862	53906	277542	233938	54746	54746
Prochoerodes_amplicineraria_942340_HQ649158	407	41174	198862	53906	277542	233938	54746	54746
Prochoerodes_amplicineraria_942340_HQ649159	407	41174	198862	53906	277542	233938	54746	54746
Syngrapha_octoscripta_685390_GU097145	407	41174	198862	53906	277542	233938	54746	54746
Syngrapha_octoscripta_685390_GU097146	407	41174	198862	53906	277542	233938	54746	54746
Syngrapha_selecta_685391_GU097149	407	41174	198862	53906	277542	233938	54746	54746
Virbia_opella_517618_GU089556	407	41174	198862	53906	277542	233938	54746	54746
Autochton_zarex_354805_DQ291905	408	41174	198862	53906	260742	219778	54746	54746
Paonias_myops_82624_GU090085	408	41174	198862	53906	277542	233938	54746	54746
Cisthene_packardii_517665_GU089379	411	41174	198862	53906	277542	233938	54746	54746
Coleophora_badiipennella_687025_GU096289	412	41174	198862	53906	269142	226858	54746	54746
Acleris_implexana_689054_GU091509	414	48942	198862	53906	277542	233938	54746	54746
Coleophora_lentella_687299_GU096318	416	48942	198862	53906	269142	226858	54746	54746
Semioscopis_inornata_687133_GU092099	417	48942	198862	53906	277542	233938	54746	54746
Coleophora_lentella_687299_GU096321	418	48942	198862	53906	269142	226858	54746	54746
Limenitis_populi_227535_HQ004628	419	48942	198862	66394	277542	233938	54746	54746
Callophrys_rubi_242269_HQ004154	420	48942	198862	66394	277542	233938	60870	60870
Coleophora_salicivorella_687305_GU096370	420	48942	198862	66394	269142	226858	60870	60870
Eulogia_ochrifrontella_688618_GU093262	420	48942	198862	66394	277542	233938	60870	60870
Gagitodes_sagittata_934913_HQ601336	420	48942	198862	66394	277542	277542	60870	60870
Coleophora_comptoniella_700084_GU096296	421	48942	198862	66394	288362	249922	60870	60870
Coleophora_kearfottella_700088_GU096313	421	48942	198862	66394	288362	249922	60870	60870
Coleophora_salicivorella_687305_GU096371	421	48942	198862	66394	288362	249922	60870	60870
Coleophora_vacciniivorella_700096_GU096403	422	48942	198862	66394	288362	249922	60870	60870
Boloria_selene_191398_GU096683	426	48942	198862	66394	297362	257722	60870	60870
Argyrotaenia_velutinana_106492_GU095533	427	48942	198862	66394	297362	257722	60870	60870
Coleophora_salicivorella_687305_GU096369	427	48942	198862	66394	288362	249922	60870	60870
Coleophora_vacciniivorella_700096_GU096402	428	48942	198862	66394	288362	249922	60870	60870
Coleophora_comptoniella_700084_GU096295	429	48942	198862	66394	288362	249922	60870	60870
Coleophora_vacciniivorella_700096_GU096401	429	48942	198862	66394	288362	249922	60870	60870
Coleophora_comptoniella_700084_GU096297	430	48942	198862	66394	288362	249922	60870	60870
Coleophora_comptoniella_700084_GU096298	430	48942	198862	66394	288362	249922	60870	60870
Coleophora_lineapulvella_513593_GU096324	430	48942	198862	66394	288362	249922	60870	60870
Aellopos_fadus_325829_DQ275918	435	48942	198862	66394	279362	242122	60870	60870
Elophila_ekthlipsis_687521_GU095816	435	48942	198862	66394	288362	249922	60870	60870
Perigonia_lusca_325909_DQ276497	437	48942	198862	66394	270362	234322	60870	60870
Coleophora_badiipennella_687025_GU096288	439	48942	198862	66394	288362	249922	60870	60870
Sthenopis_argenteomaculatus_41023_GU092146	439	48942	198862	66394	297362	257722	60870	60870
Unzela_japix_325917_DQ276530	445	48942	198862	66394	270362	234322	60870	60870
Cydia_pomonella_82600_GU095783	447	48942	198862	66394	288362	249922	60870	60870
Callionima_denticulata_325923_DQ275974	452	48942	207382	66394	270362	234322	60870	60870
Dryas_iulia_33453_JN201278	457	48942	207382	66394	297362	257722	60870	60870
Plebejus_idas_155166_GU097065	460	48942	207382	66394	297362	257722	60870	60870
Semioscopis_aurorella_689105_GU092082	462	48942	207382	66394	297362	257722	60870	60870
Cabera_variolaria_688366_GU438776	463	48942	207382	66394	297362	257722	60870	60870
Urbanus_proteus_355207_DQ293809	465	48942	207382	66394	270362	234322	60870	60870
Prochoerodes_amplicineraria_942340_HQ649160	466	48942	207382	66394	297362	257722	60870	60870
Semioscopis_aurorella_689105_GU092080	467	48942	207382	66394	297362	257722	60870	60870
Coleophora_elaeagnisella_700085_GU096304	468	48942	207382	66394	288362	249922	60870	60870
Drepana_bilineata_219477_GU091657	468	48942	207382	66394	297362	257722	60870	60870
Allagrapha_aerea_214022_GU438730	470	48942	207382	66394	297362	257722	60870	60870
Hyalothyrus_neleus_354955_DQ292566	472	48942	207382	66394	279362	242122	60870	60870
Heterocampa_biundata_214163_GU089448	473	48942	207382	66394	297362	257722	60870	60870
Notodonta_simplaria_214281_GU439042	473	48942	207382	66394	297362	257722	60870	60870
Acronicta_innotata_688359_GU094869	476	48942	207382	66394	288362	249922	60870	60870
Xylophanes_adalia_325854_DQ276568	477	48942	207382	66394	270362	234322	60870	60870
Coleophora_badiipennella_687025_GU096287	481	56426	207382	66394	288362	249922	60870	60870
Ectropis_crepuscularia_572747_GU091070	481	56426	207382	66394	297362	257722	60870	60870
Protolampra_brunneicollis_691599_GU439111	481	56426	207382	66394	297362	257722	60870	60870
Halysidota_tessellaris_214159_GU438267	482	56426	207382	66394	297362	257722	60870	60870
Coleophora_pruniella_572741_GU095751	483	56426	207382	66394	297362	257722	60870	60870
Celaenorrhinus_approximatus_354840_DQ292027	485	56426	207382	66394	279362	242122	67314	67314
Hillia_iris_685420_GU096953	485	56426	207382	66394	297362	257722	67314	67314
Argyrotaenia_velutinana_106492_GU095535	486	56426	207382	66394	297362	257722	67314	67314
Habrosyne_scripta_219492_GU095087	486	56426	207382	66394	288362	249922	67314	67314
Pero_ancetaria_663889_GU094232	486	56426	207382	66394	288362	249922	67314	67314
Caloptilia_ostryaeella_687283_GU095602	487	56426	207382	66394	297362	257722	67314	67314
Codatractus_melon_354869_DQ292212	487	56426	207382	66394	279362	242122	67314	67314
Dyspteris_abortivaria_214120_GU092309	487	56426	207382	66394	297362	257722	67314	67314
Ephyriades_eugramma_1030287_DQ293126	487	56426	207382	66394	270362	234322	67314	67314
Hypercompe_scribonia_505957_GU089461	487	56426	207382	66394	297362	257722	67314	67314
Isognathus_rimosa_524426_DQ276240	487	56426	207382	66394	270362	234322	67314	67314
Meekiaria_purpurea_582819_FJ500496	488	56426	207382	66394	297362	257722	67314	67314
Meekiaria_purpurea_582819_FJ500500	488	56426	207382	66394	297362	257722	67314	67314
Nicephellus_nicephorus_1053887_DQ292303	488	56426	207382	66394	279362	242122	67314	67314
Venada_nevada_355219_DQ293871	488	56426	207382	66394	270362	234322	67314	67314
Erinnyis_alope_325934_DQ276106	489	56426	207382	66394	270362	234322	67314	67314
Mictris_crispus_caerula_354971_DQ292614	489	56426	207382	66394	279362	242122	67314	67314
Telemiades_megallus_355169_DQ293583	489	56426	207382	66394	270362	234322	67314	67314
Telemiades_megallus_355169_DQ293584	489	56426	207382	66394	270362	234322	67314	67314
Venada_daneva_355217_DQ293859	489	56426	207382	66394	270362	234322	67314	67314
Caloptilia_syringella_687287_GU095611	490	56426	207382	66394	297362	257722	67314	67314
Ostrinia_penitalis_688598_GU089496	490	56426	207382	66394	297362	257722	67314	67314
Saliana_triangularis_355142_DQ293282	490	56426	207382	66394	279362	242122	67314	67314
Syngrapha_uaureum_685347_GU097151	490	56426	207382	66394	279362	242122	67314	67314
Thracides_phidon_355177_DQ293602	490	56426	207382	66394	279362	242122	67314	67314
Micropterix_elegans_886382_HQ200894	492	56426	207382	66394	297362	257722	67314	67314
Carsia_sororiata_685404_GU096685	493	56426	207382	66394	297362	257722	67314	67314
Cissia_terrestris_270021_JN201274	493	56426	207382	66394	297362	257722	67314	67314
Drephalys_kidonoi_354907_DQ292290	494	56426	207382	66394	279362	242122	67314	67314
Metarranthis_indeclinata_214248_GU089027	494	56426	207382	66394	297362	257722	67314	67314
Nedra_ramosula_56396_GU090578	495	56426	207382	66394	297362	257722	67314	67314
Pero_honestaria_214304_GU094235	495	56426	207382	66394	288362	249922	67314	67314
Xylophanes_loelia_354551_DQ276748	495	56426	207382	66394	270362	234322	67314	67314
Euptoieta_claudia_64454_JN201281	496	56426	207382	66394	297362	257722	67314	67314
Oreana_unicolorella_572870_GU095264	496	56426	207382	66394	297362	257722	67314	67314
Leucania_commoides_688382_GU095190	497	56426	207382	66394	297362	257722	67314	67314
Crambus_laqueatellus_688584_GU089398	498	56426	207382	66394	297362	257722	67314	67314
Helias_cama_354953_DQ292559	500	56426	207382	66394	279362	242122	67314	67314
Hypagyrtis_piniata_688412_GU438928	500	56426	207382	66394	297362	257722	67314	67314
Hypagyrtis_unipunctata_688413_GU095159	500	56426	207382	66394	297362	257722	67314	67314
Mesoligia_furuncula_997551_JF415592	500	56426	207382	66394	297362	297362	67314	67314
Xestia_cnigrum_987431_GU438699	500	56426	207382	66394	297362	257722	67314	67314
Caloptilia_fraxinella_687282_GU438782	501	56426	207382	66394	297362	257722	67314	67314
Eupyrrhoglossum_sagra_325882_DQ276222	501	56426	207382	66394	270362	234322	67314	67314
Pseudothyatira_cymatophoroides_475354_GU095369	501	56426	207382	66394	297362	257722	67314	67314
Hypagyrtis_unipunctata_688413_GU093360	502	56426	207382	66394	297362	257722	67314	67314
Hypagyrtis_unipunctata_688413_GU093361	502	56426	207382	66394	297362	257722	67314	67314
Macaria_bisignata_663899_GU095220	502	56426	207382	66394	297362	257722	67314	67314
Mellea_ordinaria_complex_LPNGA189-05_1055699_FJ500664	502	56426	207382	66394	297362	257722	67314	67314
Venada_nevada_355219_DQ293873	502	56426	207382	66394	270362	234322	67314	67314
Canarsia_ulmiarrosorella_687082_GU089374	503	56426	207382	66394	297362	257722	67314	67314
Ochropleura_implecta_214283_GU091858	503	56426	207382	66394	297362	257722	67314	67314
Saliana_esperi_355139_DQ293291	503	56426	207382	66394	279362	242122	67314	67314
Diarsia_mendica_987924_HM904548	504	56426	207382	66394	270362	234322	67314	67314
Homona_mermerodes_408664_EF070823	504	56426	207382	66394	297362	257722	67314	67314
Scopula_limboundata_214343_GU092634	504	56426	207382	66394	297362	257722	67314	67314
Thracides_phidon_355177_DQ293596	504	56426	207382	66394	279362	242122	67314	67314
Argynnis_paphia_171802_FJ663297	505	56426	207382	66394	297362	257722	67314	67314
Crocidophora_tuberculalis_688588_GU089406	505	56426	207382	66394	297362	257722	67314	67314
Hypena_baltimoralis_319791_GU438330	505	56426	207382	66394	297362	257722	67314	67314
Lochmaeus_manteo_214192_GU091211	505	56426	207382	66394	297362	257722	67314	67314
Grammia_virguncula_214156_GU091750	506	56426	207382	66394	297362	257722	67314	67314
Electrophaes_corylata_934936_HM904547	507	56426	207382	66394	297362	297362	67314	67314
Leucanella_newmani_555066_FJ027004	507	56426	207382	66394	297362	257722	67314	67314
Ouleus_negrus_355031_DQ292796	507	56426	207382	66394	279362	242122	67314	67314
Plutella_xylostella_51655_GU091371	507	56426	207382	66394	297362	257722	67314	67314
Urbanus_teleus_355209_DQ293843	507	56426	207382	66394	270362	234322	67314	67314
Biston_betularia_82595_GU092245	508	56426	207382	66394	297362	257722	67314	67314
Cydia_pomonella_82600_GU093185	508	56426	207382	66394	297362	257722	67314	67314
Idaea_dimidiata_572776_HQ648588	508	56426	207382	66394	297362	257722	67314	67314
Macaria_wauaria_934880_GU686882	508	56426	207382	66394	297362	297362	67314	67314
Polyctor_polyctor_355081_DQ293036	509	56426	207382	66394	270362	234322	67314	67314
Habrosyne_scripta_219492_GU095090	510	56426	207382	66394	288362	249922	67314	67314
Ipimorpha_pleonectusa_689133_GU091180	510	56426	207382	66394	297362	257722	67314	67314
Palthis_angulalis_95260_GU439060	510	56426	207382	66394	297362	257722	67314	67314
Perichares_adela_489932_DQ292905	510	56426	207382	66394	279362	242122	67314	67314
Plagodis_phlogosaria_214312_GU092020	510	56426	207382	66394	297362	257722	67314	67314
Cabera_exanthemata_934826_HM903322	511	56426	218742	66394	297362	297362	67314	67314
Habrosyne_scripta_219492_GU095091	511	56426	218742	66394	288362	249922	67314	67314
Orgyia_definita_689101_GU087981	511	56426	218742	66394	297362	257722	67314	67314
Polyctor_polyctor_355081_DQ293037	511	56426	218742	66394	270362	234322	67314	67314
Tigasis_simplex_663906_DQ293604	511	56426	218742	66394	279362	242122	67314	67314
Biston_betularia_82595_GU096655	512	56426	218742	66394	297362	257722	67314	67314
Macaria_granitata_663900_GU438443	512	56426	218742	66394	297362	257722	67314	67314
Manduca_barnesi_325838_DQ276264	512	56426	218742	66394	270362	234322	67314	67314
Pelosia_muscerda_988016_HM393253	512	56426	218742	66394	270362	234322	67314	67314
Pseudothyatira_cymatophoroides_475354_GU095363	512	56426	218742	66394	297362	257722	67314	67314
Tlascala_reductella_687144_GU089548	512	56426	218742	66394	297362	257722	67314	67314
Xylophanes_acrus_325853_DQ276561	512	56426	218742	66394	270362	234322	67314	67314
Chortodes_fluxus_987444_JF415516	513	56426	218742	66394	297362	297362	67314	67314
Feltia_jaculifera_48986_GU438906	513	56426	218742	66394	297362	257722	67314	67314
Hydrelia_albifera_689087_GU093342	513	56426	218742	66394	297362	257722	67314	67314
Hypagyrtis_unipunctata_688413_GU438326	513	56426	218742	66394	297362	257722	67314	67314
Junonia_atlites_460129_GU012592	513	56426	218742	66394	279362	242122	67314	67314
Platynota_semiustana_PS2_721903_GU439100	513	56426	218742	66394	297362	257722	67314	67314
Urbanus_esta_355204_DQ293751	513	56426	218742	66394	270362	234322	67314	67314
Ectropis_crepuscularia_572747_GU092313	514	56426	218742	66394	297362	257722	67314	67314
Pero_honestaria_214304_GU094234	514	56426	218742	66394	288362	249922	67314	67314
Aglais_urticae_111881_FJ663214	515	56426	218742	66394	297362	257722	67314	67314
Autographa_pulchrina_987893_HM904550	515	56426	218742	66394	270362	234322	67314	67314
Heterocampa_guttivitta_214164_GU088826	515	56426	218742	66394	297362	257722	67314	67314
Lobophora_nivigerata_214190_GU095215	515	56426	218742	66394	297362	257722	67314	67314
Orthonama_evansi_690912_HQ649019	515	56426	218742	66394	297362	257722	67314	67314
Prionoxystus_macmurtrei_688491_GU087519	515	56426	218742	66394	297362	257722	67314	67314
Rheumaptera_subhastata_942341_HQ649230	515	56426	218742	66394	297362	257722	67314	67314
Schizura_ipomoeae_572792_GU088084	515	56426	218742	66394	297362	257722	67314	67314
Taniva_albolineana_572905_GU093640	515	56426	218742	66394	297362	257722	67314	67314
Udea_beringialis_685393_GU097158	515	56426	218742	66394	297362	257722	67314	67314
Cabera_variolaria_688366_GU438774	516	56426	218742	66394	297362	257722	67314	67314
Udranomia_orcinus_355197_DQ293629	516	56426	218742	66394	270362	234322	67314	67314
Eupithecia_satyrata_214143_GU093291	517	56426	218742	66394	297362	257722	67314	67314
Hypena_palparia_572775_GU089929	517	56426	218742	66394	297362	257722	67314	67314
Jemadia_pseudognetus_354958_DQ292576	517	56426	218742	66394	279362	242122	67314	67314
Macaria_minorata_663901_GU093445	517	56426	218742	66394	297362	257722	67314	67314
Metanema_inatomaria_214246_HQ648911	517	56426	218742	66394	297362	257722	67314	67314
Nemapogon_tylodes_700106_GU096514	517	56426	218742	66394	288362	249922	67314	67314
Polyctor_cleta_355079_DQ293009	517	56426	218742	66394	270362	234322	67314	67314
Tigasis_simplex_663906_DQ293603	517	56426	218742	66394	279362	242122	67314	67314
Biston_betularia_82595_GU092249	518	56426	218742	66394	297362	257722	67314	67314
Cabera_variolaria_688366_GU438775	518	56426	218742	66394	297362	257722	67314	67314
Coleophora_rosaevorella_700094_GU096365	518	56426	218742	66394	288362	249922	67314	67314
Eulia_ministrana_572847_GU091712	518	56426	218742	66394	297362	257722	67314	67314
Eupithecia_assimilata_214139_GU091716	518	56426	218742	66394	297362	257722	67314	67314
Feltia_jaculifera_48986_GU438904	518	56426	218742	66394	297362	257722	67314	67314
Metanema_inatomaria_214246_GU091242	518	56426	218742	66394	297362	257722	67314	67314
Pero_ancetaria_663889_GU439082	518	56426	218742	66394	297362	257722	67314	67314
Pero_honestaria_214304_GU094240	518	56426	218742	66394	288362	249922	67314	67314
Phigalia_titea_687504_GU091970	518	56426	218742	66394	297362	257722	67314	67314
Pseudeustrotia_carneola_214330_GU091383	518	56426	218742	66394	297362	257722	67314	67314
Thera_juniperata_689108_GU094359	518	56426	218742	66394	288362	249922	67314	67314
Xanthorhoe_labradorensis_663908_GU093678	518	56426	218742	66394	297362	257722	67314	67314
Lycophotia_phyllophora_721906_GU438434	519	56426	218742	66394	297362	257722	67314	67314
Metanema_inatomaria_214246_GU091241	519	56426	218742	66394	297362	257722	67314	67314
Remella_rita_355120_DQ293197	519	56426	218742	66394	279362	242122	67314	67314
Speranza_colata_942193_HQ648719	519	56426	218742	66394	297362	257722	67314	67314
Aricia_agestis_91739_HM903321	520	56426	218742	66394	270362	234322	67314	67314
Biston_betularia_82595_HQ601073	520	56426	218742	66394	297362	257722	67314	67314
Clostera_pigra_753165_JF415332	520	56426	218742	66394	297362	297362	67314	67314
Cobalus_virbius_354865_DQ292180	520	56426	218742	66394	279362	242122	67314	67314
Eurois_astricta_685406_GU096908	520	56426	218742	66394	297362	257722	67314	67314
Maliattha_synochitis_687105_GU092473	520	56426	218742	66394	297362	257722	67314	67314
Metanema_inatomaria_214246_GU093476	520	56426	218742	66394	297362	257722	67314	67314
Schinia_florida_214339_GU439128	520	56426	218742	66394	297362	257722	67314	67314
Dysstroma_truncata_685363_HQ647852	521	56426	218742	66394	297362	257722	67314	67314
Lomographa_vestaliata_214194_GU095930	521	56426	218742	66394	288362	249922	67314	67314
Macaria_pustularia_214180_GU095225	521	56426	218742	66394	297362	257722	67314	67314
Manduca_florestan_325841_DQ276288	521	56426	218742	66394	270362	234322	67314	67314
Metanema_inatomaria_214246_GU093474	521	56426	218742	66394	297362	257722	67314	67314
Plebejus_idas_155166_GU097063	521	56426	218742	66394	297362	257722	67314	67314
Achlyodes_pallida_354750_DQ291767	522	56426	218742	66394	279362	242122	67314	67314
Arteurotia_tractipennis_354781_DQ291842	522	56426	218742	66394	279362	242122	67314	67314
Chlorochlamys_chloroleucaria_214085_GU092266	522	56426	218742	66394	297362	257722	67314	67314
Drephalys_kidonoi_354907_DQ292289	522	56426	218742	66394	279362	242122	67314	67314
Ectropis_crepuscularia_572747_GU091663	522	56426	218742	66394	297362	257722	67314	67314
Leuconycta_lepidula_689091_GU438397	522	56426	218742	66394	297362	257722	67314	67314
Lobophora_halterata_934876_HQ601396	522	56426	218742	66394	297362	297362	67314	67314
Aellopos_titan_325830_DQ275932	523	56426	218742	66394	270362	234322	67314	67314
Hadena_compta_987949_HM902074	523	56426	218742	66394	270362	234322	67314	67314
Lacanobia_suasa_987966_HM902073	523	56426	218742	66394	270362	234322	67314	67314
Macaria_notata_688445_GU438454	523	56426	218742	66394	297362	257722	67314	67314
Manduca_florestan_325841_DQ276283	523	56426	218742	66394	270362	234322	67314	67314
Metanema_inatomaria_214246_GU093472	523	56426	218742	66394	297362	257722	67314	67314
Nedra_ramosula_56396_GU090577	523	56426	218742	66394	297362	257722	67314	67314
Phanes_aletes_355063_DQ292958	523	56426	218742	66394	279362	242122	67314	67314
Tosta_platypterus_355185_DQ293612	523	56426	218742	66394	270362	234322	67314	67314
Udranomia_orcinus_355197_DQ293628	523	56426	218742	66394	270362	234322	67314	67314
Unzela_pronoe_325945_DQ276546	523	56426	218742	66394	270362	234322	67314	67314
Xenosphingia_jansei_1088319_JN678643	523	56426	218742	66394	297362	257722	67314	67314
Acronicta_funeralis_688358_GU437996	524	56426	218742	66394	297362	257722	67314	67314
Acronicta_interrupta_688360_GU094885	524	56426	218742	66394	288362	249922	67314	67314
Drymonia_obliterata_988177_GU707255	524	56426	218742	66394	270362	234322	67314	67314
Egira_dolosa_214125_GU438849	524	56426	218742	66394	297362	257722	67314	67314
Eupithecia_assimilata_214139_HQ648210	524	56426	218742	66394	297362	257722	67314	67314
Euxoa_chimoensis_700099_GU096454	524	56426	218742	66394	288362	249922	67314	67314
Manduca_florestan_325841_DQ276286	524	56426	218742	66394	270362	234322	67314	67314
Metanema_inatomaria_214246_GU093473	524	56426	218742	66394	297362	257722	67314	67314
Plutella_xylostella_51655_GU093584	524	56426	218742	66394	297362	257722	67314	67314
Rheumaptera_prunivorata_688389_GU095379	524	56426	218742	66394	297362	257722	67314	67314
Rivula_propinqualis_214338_GU439124	524	56426	218742	66394	297362	257722	67314	67314
Egira_dolosa_214125_GU093211	525	56426	218742	66394	297362	257722	67314	67314
Epirrita_dilutata_116128_HQ601230	525	56426	218742	66394	297362	297362	67314	67314
Eufidonia_convergaria_689127_GU092344	525	56426	218742	66394	297362	257722	67314	67314
Limenitis_arthemis_124411_GU094022	525	56426	218742	66394	288362	249922	67314	67314
Monopis_laevigella_691988_GU096508	525	56426	218742	66394	288362	249922	67314	67314
Parelbella_macleannani_355046_DQ292831	525	56426	218742	66394	270362	234322	67314	67314
Acronicta_superans_688362_GU438023	526	56426	218742	66394	297362	257722	67314	67314
Alsophila_pometaria_689273_GU093722	526	56426	218742	66394	288362	249922	67314	67314
Asthena_anseraria_934921_HQ601068	526	56426	218742	66394	297362	297362	67314	67314
Callimormus_saturnus_354818_DQ291959	526	56426	218742	66394	279362	242122	67314	67314
Emmelina_monodactyla_467774_GU438856	526	56426	218742	66394	297362	257722	67314	67314
Lycophotia_phyllophora_721906_GU438435	526	56426	218742	66394	297362	257722	67314	67314
Macaria_bisignata_663899_GU093435	526	56426	218742	66394	297362	257722	67314	67314
Manduca_florestan_325841_DQ276287	526	56426	218742	66394	270362	234322	67314	67314
Myscelus_amystis_354992_DQ292642	526	56426	218742	66394	279362	242122	67314	67314
Panemeria_tenebrata_938246_GU707407	526	56426	218742	66394	270362	234322	67314	67314
Pellicia_dimidiata_355054_DQ292840	526	56426	218742	66394	270362	234322	67314	67314
Phigalia_titea_687504_GU091998	526	56426	218742	66394	297362	257722	67314	67314
Pleuroprucha_insulsaria_688426_GU090675	526	56426	218742	66394	297362	257722	67314	67314
Troides_haliphron_129453_EF514404	526	56426	218742	66394	297362	257722	67314	67314
Vettius_aurelius_355224_DQ293886	526	56426	218742	66394	279362	242122	67314	67314
Agrochola_bicolorago_689303_GU439157	527	56426	218742	66394	297362	257722	67314	67314
Agrotis_subterranea_691542_GU089881	527	56426	218742	66394	297362	257722	67314	67314
Cobalus_fidicula_354864_DQ292174	527	56426	218742	66394	279362	242122	67314	67314
Fissicrambus_mutabilis_688620_GU089431	527	56426	218742	66394	297362	257722	67314	67314
Lycophotia_phyllophora_721906_GU438433	527	56426	218742	66394	297362	257722	67314	67314
Macaria_aemulataria_663898_GU438973	527	56426	218742	66394	297362	257722	67314	67314
Macaria_submarmorata_214352_GU438451	527	56426	218742	66394	297362	257722	67314	67314
Paonias_excaecata_119280_GU089120	527	56426	218742	66394	297362	257722	67314	67314
Pleuroprucha_insulsaria_688426_GU092594	527	56426	218742	66394	297362	257722	67314	67314
Synapte_silius_355156_DQ293343	527	56426	218742	66394	279362	242122	67314	67314
Zenophleps_alpinata_942419_HQ649740	527	56426	218742	66394	297362	257722	67314	67314
Bena_bicolorana_988079_HM902077	528	56426	218742	66394	270362	234322	67314	67314
Codatractus_imalena_354868_DQ292192	528	56426	218742	66394	279362	242122	67314	67314
Ethmia_bipunctella_687037_GU438873	528	56426	218742	66394	297362	257722	67314	67314
Euphyes_peneia_354938_DQ292503	528	56426	218742	66394	279362	242122	67314	67314
Euplagia_quadripunctaria_987932_GU707165	528	56426	218742	66394	270362	234322	67314	67314
Feltia_subgothica_689086_GU438908	528	56426	218742	66394	297362	257722	67314	67314
Leptidea_sinapis_189913_FJ663717	528	56426	218742	66394	297362	257722	67314	67314
Mylon_salvia_354990_DQ292640	528	56426	218742	66394	279362	242122	67314	67314
Passova_gellias_355051_DQ292836	528	56426	218742	66394	270362	234322	67314	67314
Saliana_fusta_355140_DQ293302	528	56426	218742	66394	279362	242122	67314	67314
Speyeria_atlantis_42273_GU097099	528	56426	218742	66394	297362	257722	67314	67314
Codatractus_imalena_354868_DQ292198	529	56426	218742	66394	279362	242122	77162	77162
Eupithecia_assimilata_214139_GU093267	529	56426	218742	66394	297362	257722	77162	77162
Ophiorrhabda_deceptor_581273_FJ500732	529	56426	218742	66394	297362	257722	77162	77162
Pasiphila_chloerata_934886_HQ601472	529	56426	218742	66394	297362	297362	77162	77162
Perichares_poaceaphaga_489934_DQ292943	529	56426	218742	66394	279362	242122	77162	77162
Zale_minerea_572796_GU088116	529	56426	218742	66394	297362	257722	77162	77162
Astraptes_talus_354796_DQ291887	530	56426	218742	66394	279362	242122	77162	77162
Caripeta_divisata_214075_GU094982	530	56426	218742	66394	288362	249922	77162	77162
Ipimorpha_pleonectusa_689133_GU438940	530	56426	218742	66394	297362	257722	77162	77162
Macaria_submarmorata_214352_GU093449	530	56426	218742	66394	297362	257722	77162	77162
Malacosoma_americanum_7099_GU092465	530	56426	218742	66394	297362	257722	77162	77162
Marathyssa_inficita_214200_GU093454	530	56426	218742	66394	297362	257722	77162	77162
Metanema_determinata_689097_GU439014	530	56426	218742	66394	297362	257722	77162	77162
Synchlora_frondaria_485633_GU093633	530	56426	218742	66394	297362	257722	77162	77162
Asota_caricae_95193_FJ500050	531	56426	218742	66394	297362	257722	77162	77162
Cycloglypha_thrasibulus_354881_DQ292227	531	56426	218742	66394	279362	242122	77162	77162
Habrosyne_scripta_219492_GU095089	531	56426	218742	66394	288362	249922	77162	77162
Melanolophia_canadaria_214243_GU439010	531	56426	218742	66394	297362	257722	77162	77162
Melanolophia_canadaria_214243_GU439012	531	56426	218742	66394	297362	257722	77162	77162
Phigalia_titea_687504_GU091991	531	56426	218742	66394	297362	257722	77162	77162
Achlyodes_busirus_354749_DQ291765	532	56426	218742	66394	279362	242122	77162	77162
Astraptes_alardus_354784_DQ291853	532	56426	218742	66394	279362	242122	77162	77162
Pero_honestaria_214304_GU439085	532	56426	218742	66394	297362	257722	77162	77162
Phareas_coeleste_355070_DQ292970	532	56426	218742	66394	270362	234322	77162	77162
Prorella_leucata_942400_HQ649182	532	56426	218742	66394	297362	257722	77162	77162
Pygmaena_fusca_722668_GU654892	532	56426	218742	66394	297362	297362	77162	77162
Xylophanes_turbata_325871_DQ276823	532	56426	218742	66394	270362	234322	77162	77162
Alsophila_pometaria_689273_GU090300	533	56426	218742	66394	297362	257722	77162	77162
Besma_quercivoraria_214071_GU087691	533	56426	218742	66394	297362	257722	77162	77162
Meganola_albula_987977_GU707173	533	56426	218742	66394	270362	234322	77162	77162
Noctua_pronuba_214277_GU438520	533	56426	218742	66394	297362	257722	77162	77162
Phigalia_strigataria_687503_GU091950	533	56426	218742	66394	297362	257722	77162	77162
Atypha_pulmonaris_988073_GU707424	534	56426	218742	66394	270362	234322	77162	77162
Leucania_commoides_688382_GU095194	534	56426	218742	66394	297362	257722	77162	77162
Macaria_pustularia_214180_GU091231	534	56426	218742	66394	297362	257722	77162	77162
Macaria_submarmorata_214352_GU091235	534	56426	218742	66394	297362	257722	77162	77162
Melanolophia_signataria_214244_GU089006	534	56426	218742	66394	297362	257722	77162	77162
Semioscopis_inornata_687133_GU092101	534	56426	218742	66394	297362	257722	77162	77162
Heterocampa_guttivitta_214164_GU091757	535	56426	218742	66394	321146	277542	77162	77162
Hypagyrtis_unipunctata_688413_GU438929	535	56426	218742	66394	321146	277542	77162	77162
Macaria_bisignata_663899_GU093427	535	56426	218742	66394	321146	277542	77162	77162
Misogada_unicolor_688629_GU089481	535	56426	218742	66394	321146	277542	77162	77162
Panthea_pallescens_214300_GU091307	535	56426	218742	66394	321146	277542	77162	77162
Perizoma_blandiatum_934818_HQ601505	535	56426	218742	66394	321146	321146	77162	77162
Pero_ancetaria_663889_GU094229	535	56426	218742	66394	311426	269142	77162	77162
Swammerdamia_caesiella_572902_GU096606	535	56426	218742	66394	311426	269142	77162	77162
Talanga_excelsalis_581257_FJ501013	535	56426	218742	66394	321146	277542	77162	77162
Thera_obeliscata_934896_HQ601567	535	56426	218742	66394	321146	321146	77162	77162
Agrodiaetus_actinides_282058_FJ663224	536	56426	218742	66394	321146	277542	77162	77162
Apatura_iris_191396_HM393228	536	56426	218742	66394	291986	252342	77162	77162
Coleophora_asterophagella_700083_GU096285	536	56426	218742	66394	311426	269142	77162	77162
Eulithis_testata_326959_GU096894	536	56426	218742	66394	321146	277542	77162	77162
Eupithecia_subfuscata_216862_GU093293	536	56426	218742	66394	321146	277542	77162	77162
Operophtera_bruceata_670952_GU094127	536	56426	218742	66394	311426	269142	77162	77162
Polyommatus_icarus_265386_JF415727	536	56426	218742	66394	321146	321146	77162	77162
Quasimellana_nayana_355114_DQ293187	536	56426	218742	66394	301706	260742	77162	77162
Xanthorhoe_labradorensis_663908_GU093675	536	56426	218742	66394	321146	277542	77162	77162
Xestia_sexstrigata_997545_JF415664	536	56426	218742	66394	321146	321146	77162	77162
Acleris_implexana_689054_GU092974	537	56426	218742	66394	321146	277542	77162	77162
Euchoeca_nebulata_326953_HQ601242	537	56426	218742	66394	321146	321146	77162	77162
Eupithecia_expallidata_934848_HQ601270	537	56426	218742	66394	321146	321146	77162	77162
Lambdina_fervidaria_690191_GU087905	537	56426	218742	66394	321146	277542	77162	77162
Nadata_gibbosa_214255_GU089486	537	56426	218742	66394	321146	277542	77162	77162
Protolampra_brunneicollis_691599_GU090149	537	56426	218742	66394	321146	277542	77162	77162
Symmerista_leucitys_214368_GU089544	537	56426	218742	66394	321146	277542	77162	77162
Talanga_deliciosa_581256_FJ500917	537	56426	218742	66394	321146	277542	77162	77162
Trigrammia_quadrinotaria_691679_GU089300	537	56426	218742	66394	321146	277542	77162	77162
Xestia_cnigrum_987431_GU095423	537	56426	218742	66394	321146	277542	77162	77162
Xestia_cnigrum_987431_GU438702	537	56426	218742	66394	321146	277542	77162	77162
Xylophanes_godmani_325860_DQ276684	537	56426	218742	66394	291986	252342	77162	77162
Xylophanes_sarae_1088362_JN678701	537	56426	218742	66394	321146	277542	77162	77162
Anavitrinella_pampinaria_214032_GU090881	538	56426	218742	66394	321146	277542	77162	77162
Chlorochlamys_triangularis_942221_HQ647578	538	56426	218742	66394	321146	277542	77162	77162
Emmelina_monodactyla_467774_GU091079	538	56426	218742	66394	321146	277542	77162	77162
Leucania_commoides_688382_GU095196	538	56426	218742	66394	321146	277542	77162	77162
Neoxeniades_pluviasilva_356751_DQ292733	538	56426	218742	66394	301706	260742	77162	77162
Schizura_leptinoides_688390_GU094294	538	56426	218742	66394	321146	277542	77162	77162
Xanthorhoe_abrasaria_685394_GU097162	538	56426	218742	66394	321146	277542	77162	77162
Xestia_cnigrum_987431_GU438701	538	56426	218742	66394	321146	277542	77162	77162
Acronicta_dactylina_214017_GU094840	539	56426	218742	66394	311426	269142	77162	77162
Anavitrinella_pampinaria_214032_GU092214	539	56426	218742	66394	321146	277542	77162	77162
Anavitrinella_pampinaria_214032_GU093004	539	56426	218742	66394	321146	277542	77162	77162
Baileya_doubledayi_690906_GU090923	539	56426	218742	66394	321146	277542	77162	77162
Chrysoteuchia_topiarius_572826_GU438809	539	56426	218742	66394	321146	277542	77162	77162
Ectropis_crepuscularia_572747_GU091669	539	56426	218742	66394	321146	277542	77162	77162
Leptidea_sinapis_189913_FJ663716	539	56426	218742	66394	321146	277542	77162	77162
Pseudeustrotia_carneola_214330_GU095351	539	56426	218742	66394	321146	277542	77162	77162
Xestia_ashworthii_988043_JF415662	539	56426	218742	66394	321146	321146	77162	77162
Actias_luna_63976_GU088560	540	56426	218742	66394	321146	277542	77162	77162
Anaplectoides_prasina_214030_GU094941	540	56426	218742	66394	311426	269142	77162	77162
Anavitrinella_pampinaria_214032_GU090884	540	56426	218742	66394	321146	277542	77162	77162
Carrhenes_calidius_354823_DQ291965	540	56426	218742	66394	301706	260742	77162	77162
Cydia_pomonella_82600_GU091043	540	56426	218742	66394	321146	277542	77162	77162
Digrammia_continuata_663910_GU091058	540	56426	218742	66394	321146	277542	77162	77162
Erebia_graucasica_graucasica_468180_FJ663482	540	56426	218742	66394	321146	277542	77162	77162
Hypena_baltimoralis_319791_GU087337	540	56426	218742	66394	321146	277542	77162	77162
Olethreutes_lacunana_690911_GU439047	540	56426	218742	66394	321146	277542	77162	77162
Polyommatus_erotides_575433_FJ663987	540	56426	218742	66394	321146	277542	77162	77162
Xestia_cnigrum_987431_GU095414	540	56426	218742	66394	321146	277542	77162	77162
Biston_betularia_82595_HQ647483	541	56426	218742	66394	321146	277542	77162	77162
Chloroclysta_siterata_934828_HQ601108	541	56426	218742	66394	321146	321146	77162	77162
Digrammia_ocellinata_688373_GU093202	541	56426	218742	66394	321146	277542	77162	77162
Dyspteris_abortivaria_214120_GU093842	541	56426	218742	66394	311426	269142	77162	77162
Glena_cribrataria_688511_GU087820	541	56426	218742	66394	321146	277542	77162	77162
Macrurocampa_marthesia_688627_GU089472	541	56426	218742	66394	321146	277542	77162	77162
Pero_honestaria_214304_GU092573	541	56426	218742	66394	321146	277542	77162	77162
Pero_mizon_572790_HQ649081	541	56426	218742	66394	321146	277542	77162	77162
Pheosia_rimosa_214309_GU438584	541	56426	218742	66394	321146	277542	77162	77162
Plagodis_dolabraria_934889_HQ601517	541	56426	218742	66394	321146	321146	77162	77162
Agrodiaetus_iphigenides_268665_FJ663235	542	56426	218742	66394	321146	277542	77162	77162
Argyrotaenia_velutinana_106492_GU090908	542	56426	218742	66394	321146	277542	77162	77162
Cautethia_spuria_325925_DQ276012	542	56426	218742	66394	291986	252342	77162	77162
Coleophora_asterophagella_700083_GU096282	542	56426	218742	66394	311426	269142	77162	77162
Coleophora_granifera_690208_GU096310	542	56426	218742	66394	311426	269142	77162	77162
Drepana_arcuata_219515_GU095044	542	56426	218742	66394	311426	269142	77162	77162
Eulithis_populata_326958_HQ601243	542	56426	218742	66394	321146	321146	77162	77162
Euphyia_intermediata_572758_GU438884	542	56426	218742	66394	321146	277542	77162	77162
Hadena_confusa_987950_HM902075	542	56426	218742	66394	291986	252342	77162	77162
Hydriomena_nubilofasciata_942310_HQ648546	542	56426	218742	66394	321146	277542	77162	77162
Malacosoma_americanum_7099_GU092461	542	56426	218742	66394	321146	277542	77162	77162
Acronicta_dactylina_214017_GU094842	543	56426	218742	66394	311426	269142	77162	77162
Conga_chydaea_354875_DQ292221	543	56426	218742	66394	301706	260742	77162	77162
Datana_contracta_688589_GU089410	543	56426	218742	66394	321146	277542	77162	77162
Eucosma_tocullionana_687041_GU095844	543	56426	218742	66394	311426	269142	77162	77162
Eupithecia_lanceata_934854_HQ601292	543	56426	218742	66394	321146	321146	77162	77162
Gandaritis_pyraliata_934938_HQ601337	543	56426	218742	66394	321146	321146	77162	77162
Herminia_tarsipennalis_987440_JF415848	543	56426	218742	66394	321146	277542	77162	77162
Mellea_nitida_581269_FJ500625	543	56426	218742	66394	321146	277542	77162	77162
Molippa_simillima_316040_DQ291645	543	56426	218742	66394	301706	260742	77162	77162
Rheumaptera_cervinalis_934890_HQ601527	543	56426	218742	66394	321146	321146	77162	77162
Tosale_oviplagalis_688637_GU089549	543	56426	218742	66394	321146	277542	77162	77162
Xanthorhoe_lacustrata_214381_GU438697	543	56426	218742	66394	321146	277542	77162	77162
Asota_plana_581254_FJ500091	544	56426	218742	66394	321146	277542	77162	77162
Callimormus_juventus_354817_DQ291956	544	56426	218742	66394	301706	260742	77162	77162
Cydia_caryana_691566_GU088340	544	56426	218742	66394	321146	277542	77162	77162
Hydriomena_nubilofasciata_942310_HQ648547	544	56426	218742	66394	321146	277542	77162	77162
Hypagyrtis_unipunctata_688413_GU093950	544	56426	218742	66394	311426	269142	77162	77162
Lacanobia_contigua_987965_GU707443	544	56426	218742	66394	291986	252342	77162	77162
Macaria_granitata_663900_GU093442	544	56426	218742	66394	321146	277542	77162	77162
Pero_ancetaria_663889_GU439081	544	56426	218742	66394	321146	277542	77162	77162
Phigalia_titea_687504_GU091968	544	56426	218742	66394	321146	277542	77162	77162
Syssphinx_molina_316048_DQ266839	544	56426	218742	66394	321146	277542	77162	77162
Unadophanes_trissomita_581282_FJ501113	544	56426	218742	66394	321146	277542	77162	77162
Coleophora_asterophagella_700083_GU096286	545	56426	218742	66394	311426	269142	77162	77162
Eilema_griseolum_987420_HM902071	545	56426	218742	66394	291986	252342	77162	77162
Flaccilla_aecas_354942_DQ292507	545	56426	218742	66394	301706	260742	77162	77162
Hydriomena_morosata_942308_HQ648544	545	56426	218742	66394	321146	277542	77162	77162
Hypagyrtis_piniata_688412_GU091770	545	56426	218742	66394	321146	277542	77162	77162
Microcrambus_minor_688597_GU089480	545	56426	218742	66394	321146	277542	77162	77162
Orthonama_evansi_690912_HQ649022	545	56426	218742	66394	321146	277542	77162	77162
Panopoda_rufimargo_688489_GU087994	545	56426	218742	66394	321146	277542	77162	77162
Rothschildia_triloba_316046_DQ291722	545	56426	218742	66394	301706	260742	77162	77162
Anaplectoides_prasina_214030_GU089629	546	56426	218742	66394	321146	277542	77162	77162
Coleophora_granifera_690208_GU093125	546	56426	218742	66394	321146	277542	77162	77162
Malacosoma_neustria_7098_HM903268	546	56426	218742	66394	291986	252342	77162	77162
Metanema_inatomaria_214246_GU094087	546	56426	218742	66394	311426	269142	77162	77162
Nola_cilicoides_689285_GU092503	546	56426	218742	66394	321146	277542	77162	77162
Operophtera_bruceata_670952_HQ649000	546	56426	218742	66394	321146	277542	77162	77162
Tricholita_signata_214379_GU091457	546	56426	218742	66394	321146	277542	77162	77162
Alcis_repandata_174269_HQ601040	547	56426	218742	66394	321146	321146	77162	77162
Automeris_pallidior_316018_DQ291250	547	56426	218742	66394	291986	252342	77162	77162
Costaconvexa_centrostrigaria_214291_GU438818	547	56426	218742	66394	321146	277542	77162	77162
Hyponephele_haberhaueri_haberhaueri_596587_FJ663628	547	56426	218742	66394	321146	277542	77162	77162
Hyppa_xylinoides_214176_GU091790	547	56426	218742	66394	321146	277542	77162	77162
Idaea_demissaria_688378_GU092408	547	56426	218742	66394	321146	277542	77162	77162
Leucania_commoides_688382_GU095195	547	56426	218742	66394	321146	277542	77162	77162
Papilio_canadensis_77246_GU092550	547	56426	218742	66394	321146	277542	77162	77162
Xestia_rhomboidea_987439_HM902072	547	56426	218742	66394	291986	252342	77162	77162
Agrotis_gladiaria_689056_GU438718	548	56426	218742	66394	321146	277542	77162	77162
Chesias_legatella_934925_HQ601104	548	56426	218742	66394	321146	321146	77162	77162
Codatractus_imalena_354868_DQ292187	548	56426	218742	66394	301706	260742	77162	77162
Dichonia_aprilina_988104_JF415539	548	56426	218742	66394	321146	321146	77162	77162
Eupithecia_miserulata_688374_GU438886	548	56426	218742	66394	321146	277542	77162	77162
Lambdina_fiscellaria_84293_GU094005	548	56426	218742	66394	311426	269142	77162	77162
Leucania_commoides_688382_GU095188	548	56426	218742	66394	321146	277542	77162	77162
Orgyia_definita_689101_GU090059	548	56426	218742	66394	321146	277542	77162	77162
Pachyneuria_licisca_355040_DQ292823	548	56426	218742	66394	301706	260742	77162	77162
Pseudonascus_paulliniae_355007_DQ292702	548	56426	218742	66394	301706	260742	77162	77162
Atrytonopsis_ovinia_354801_DQ291894	549	56426	218742	66394	301706	260742	77162	77162
Caripeta_aequaliaria_572735_HQ647540	549	56426	218742	66394	321146	277542	77162	77162
Coleophora_asterophagella_700083_GU096283	549	56426	218742	66394	311426	269142	77162	77162
Coleophora_asterophagella_700083_GU096284	549	56426	218742	66394	311426	269142	77162	77162
Eupithecia_ravocostaliata_214142_GU091720	549	56426	218742	66394	321146	277542	77162	77162
Grammia_virgo_214157_GU089443	549	56426	218742	66394	321146	277542	77162	77162
Hypagyrtis_piniata_688412_GU092397	549	56426	218742	66394	321146	277542	77162	77162
Mesoleuca_ruficillata_690682_HQ648889	549	56426	218742	66394	321146	277542	77162	77162
Ridens_biolleyi_355126_DQ293216	549	56426	218742	66394	291986	252342	77162	77162
Caripeta_divisata_214075_GU094981	550	56426	218742	66394	311426	269142	77162	77162
Coleophora_granifera_690208_GU096311	550	56426	218742	66394	311426	269142	77162	77162
Lacanobia_wlatinum_987426_GU707444	550	56426	218742	66394	291986	252342	77162	77162
Manduca_dilucida_325840_DQ276282	550	56426	218742	66394	291986	252342	77162	77162
Odontosia_elegans_214285_GU095253	550	56426	218742	66394	321146	277542	77162	77162
Phyciodes_tharos_82579_GU089166	550	56426	218742	66394	321146	277542	77162	77162
Polythrix_kanshul_355089_DQ293076	550	56426	218742	66394	291986	252342	77162	77162
Talanga_excelsalis_581257_FJ500990	550	56426	218742	66394	321146	277542	77162	77162
Taniva_albolineana_572905_GU093641	550	56426	218742	66394	321146	277542	77162	77162
Udranomia_eurus_355195_DQ293624	550	56426	218742	66394	291986	252342	77162	77162
Agrochola_circellaris_987866_GU707422	551	56426	218742	83366	291986	252342	77162	77162
Autographa_precationis_319802_GU438765	551	56426	218742	83366	321146	277542	77162	77162
Coleophora_asterophagella_700083_GU096281	551	56426	218742	83366	311426	269142	77162	77162
Copiopteryx_semiramis_315977_DQ291488	551	56426	218742	83366	301706	260742	77162	77162
Hydriomena_furcata_104460_HQ648505	551	56426	218742	83366	321146	277542	77162	77162
Jodis_albifusa_582823_FJ500425	551	56426	218742	83366	321146	277542	77162	77162
Lycophotia_phyllophora_721906_GU438436	551	56426	218742	83366	321146	277542	77162	77162
Lytrosis_unitaria_214198_GU094048	551	56426	218742	83366	321146	277542	77162	77162
Trichordestra_legitima_688435_GU092684	551	56426	218742	83366	321146	277542	77162	77162
Xylophanes_acrus_325853_DQ276554	551	56426	218742	83366	291986	252342	77162	77162
Acronicta_strigosa_997509_JF415750	552	56426	218742	83366	321146	321146	77162	77162
Anavitrinella_pampinaria_214032_GU093005	552	56426	218742	83366	321146	277542	77162	77162
Anterastria_teratophora_689291_GU093743	552	56426	218742	83366	311426	269142	77162	77162
Battus_philenor_42288_GU088612	552	56426	218742	83366	321146	277542	77162	77162
Cobalus_virbius_354865_DQ292182	552	56426	218742	83366	301706	260742	77162	77162
Crambus_girardellus_687085_GU093163	552	56426	218742	83366	321146	277542	77162	77162
Enyo_gorgon_325931_DQ276066	552	56426	218742	83366	291986	252342	77162	77162
Erebia_graucasica_graucasica_468180_FJ663479	552	56426	218742	83366	321146	277542	77162	77162
Furcula_bifida_987942_GU707164	552	56426	218742	83366	321146	277542	77162	77162
Gillmeria_pallidactyla_687094_GU093330	552	56426	218742	83366	321146	277542	77162	77162
Notodonta_simplaria_214281_GU091272	552	56426	218742	83366	321146	277542	77162	77162
Vettius_conka_355225_DQ293916	552	56426	218742	83366	301706	260742	77162	77162
Acronicta_euphorbiae_987861_JF415744	553	56426	218742	83366	321146	321146	77162	77162
Addaea_pusilla_581260_FJ499830	553	56426	218742	83366	321146	277542	77162	77162
Atteva_aurea_721898_HM034049	553	56426	218742	83366	321146	277542	77162	77162
Atteva_aurea_721898_HM034050	553	56426	218742	83366	301706	260742	77162	77162
Eucosma_tocullionana_687041_GU093252	553	56426	218742	83366	321146	277542	77162	77162
Macdunnoughia_confusa_254380_GU707306	553	56426	218742	83366	291986	252342	77162	77162
Meekiaria_purpurea_582819_FJ500494	553	56426	218742	83366	321146	277542	77162	77162
Mompha_brevivittella_700102_GU096501	553	56426	218742	83366	311426	269142	77162	77162
Nedra_ramosula_56396_GU090576	553	56426	218742	83366	321146	277542	77162	77162
Nothocasis_sertata_934951_HQ601438	553	56426	218742	83366	321146	321146	77162	77162
Nyceryx_tacita_325941_DQ276402	553	56426	218742	83366	291986	252342	77162	77162
Nyceryx_tacita_325941_DQ276405	553	56426	218742	83366	291986	252342	77162	77162
Plebejus_zephyrinus_usbekus_596761_FJ663948	553	56426	218742	83366	301706	260742	77162	77162
Pyralis_farinalis_687122_GU096556	553	56426	218742	83366	311426	269142	77162	77162
Sphinx_kalmiae_522708_GU090193	553	56426	218742	83366	321146	277542	77162	77162
Anaplectoides_prasina_214030_GU094918	554	56426	218742	83366	311426	269142	77162	77162
Anavitrinella_pampinaria_214032_GU438742	554	56426	218742	83366	321146	277542	77162	77162
Autographa_precationis_319802_GU438766	554	56426	218742	83366	321146	277542	77162	77162
Hesperia_comma_291688_GU096943	554	56426	218742	83366	321146	277542	77162	77162
Hypena_baltimoralis_319791_GU093363	554	56426	218742	83366	321146	277542	77162	77162
Hypena_scabra_95219_GU438933	554	56426	218742	83366	321146	277542	77162	77162
Lambdina_fiscellaria_84293_HQ648624	554	56426	218742	83366	321146	277542	77162	77162
Lobophora_nivigerata_214190_GU095209	554	56426	218742	83366	321146	277542	77162	77162
Metanema_inatomaria_214246_GU094086	554	56426	218742	83366	311426	269142	77162	77162
Potamanaxas_unifasciata_355096_DQ293102	554	56426	218742	83366	291986	252342	77162	77162
Potamanaxas_unifasciata_355096_DQ293117	554	56426	218742	83366	291986	252342	77162	77162
Thera_juniperata_689108_GU439169	554	56426	218742	83366	321146	277542	77162	77162
Venusia_blomeri_934899_HQ601589	554	56426	218742	83366	321146	321146	77162	77162
Xanthorhoe_labradorensis_663908_GU093677	554	56426	218742	83366	321146	277542	77162	77162
Lomographa_glomeraria_691984_GU088961	555	65474	218742	83366	321146	277542	77162	77162
Oligocentria_semirufescens_688422_GU094122	555	65474	218742	83366	311426	269142	77162	77162
Phigalia_titea_687504_GU091965	555	65474	218742	83366	321146	277542	77162	77162
Rhyacia_simulans_988032_HM904551	555	65474	218742	83366	291986	252342	77162	77162
Biston_betularia_82595_GU438772	556	65474	218742	83366	321146	277542	77162	77162
Clostera_albosigma_214090_GU095011	556	65474	218742	83366	311426	269142	77162	77162
Costaconvexa_centrostrigaria_214291_GU093149	556	65474	218742	83366	321146	277542	77162	77162
Eacles_imperialis_180268_GU087776	556	65474	218742	83366	321146	277542	77162	77162
Ematurga_atomaria_722661_HQ601193	556	65474	218742	83366	321146	277542	77162	77162
Eupithecia_palpata_216863_HQ648326	556	65474	218742	83366	321146	277542	77162	77162
Leptidea_amurensis_189908_FJ663711	556	65474	218742	83366	321146	277542	77162	77162
Macroglossum_stigma_1087540_JN678168	556	65474	218742	83366	321146	277542	77162	77162
Prorella_leucata_942400_HQ649183	556	65474	218742	83366	321146	277542	77162	77162
Pyrrhopyge_crida_355100_DQ293136	556	65474	218742	83366	291986	252342	77162	77162
Rhodoneura_aurata_581280_FJ500888	556	65474	218742	83366	321146	277542	77162	77162
Xylesthia_pruniramiella_691683_GU439192	556	65474	218742	83366	321146	277542	77162	77162
Acrobasis_amplexella_688577_GU089349	557	65474	218742	83366	321146	277542	77162	77162
Cucullia_lucifuga_987917_JF415528	557	65474	218742	83366	321146	277542	77162	77162
Datana_integerrima_688590_GU089412	557	65474	218742	83366	321146	277542	77162	77162
Eupithecia_lariciata_572762_GU093278	557	65474	218742	83366	321146	277542	77162	77162
Fissicrambus_mutabilis_688620_GU089430	557	65474	218742	83366	321146	277542	77162	77162
Hypagyrtis_unipunctata_688413_GU091772	557	65474	218742	83366	321146	277542	77162	77162
Lithosia_quadra_987974_HQ955230	557	65474	218742	83366	321146	321146	77162	77162
Melitaea_fergana_ketmeana_596615_FJ663789	557	65474	218742	83366	321146	277542	77162	77162
Melitaea_fergana_ketmeana_596615_FJ663791	557	65474	218742	83366	321146	277542	77162	77162
Paraphomia_disjuncta_581275_FJ500774	557	65474	218742	83366	321146	277542	77162	77162
Scopula_marginepunctata_190360_HM902079	557	65474	218742	83366	321146	321146	77162	77162
Spodoptera_frugiperda_7108_GU439150	557	65474	218742	83366	321146	277542	77162	77162
Tricholita_signata_214379_GU439172	557	65474	218742	83366	321146	277542	77162	77162
Yanguna_cosyra_355232_DQ293932	557	65474	218742	83366	291986	252342	77162	77162
Acasis_viretata_934820_HQ601015	558	65474	218742	83366	321146	321146	77162	77162
Apatelodes_torrefacta_82585_GU089656	558	65474	218742	83366	321146	277542	77162	77162
Bungalotis_midas_354810_DQ291916	558	65474	218742	83366	301706	260742	77162	77162
Cautethia_spuria_325925_DQ276011	558	65474	218742	83366	291986	252342	77162	77162
Ctenucha_virginica_134352_GU093822	558	65474	218742	83366	311426	269142	77162	77162
Cyclophora_pendulinaria_214108_GU093183	558	65474	218742	83366	321146	277542	77162	77162
Cymaenes_odilia_trebius_354887_DQ292237	558	65474	218742	83366	301706	260742	77162	77162
Donacaula_aquilella_690167_GU438840	558	65474	218742	83366	321146	277542	77162	77162
Lobophora_halterata_934876_HQ601397	558	65474	218742	83366	321146	321146	77162	77162
Lozotaenia_forsterana_1101015_JF859895	558	65474	218742	83366	321146	277542	77162	77162
Macaria_anataria_685372_GU096984	558	65474	218742	83366	321146	277542	77162	77162
Malacosoma_americanum_7099_GU092459	558	65474	218742	83366	321146	277542	77162	77162
Metanema_inatomaria_214246_GU094081	558	65474	218742	83366	311426	269142	77162	77162
Nothocasis_sertata_934951_HQ601436	558	65474	218742	83366	321146	321146	77162	77162
Oligocentria_lignicolor_688421_GU094121	558	65474	218742	83366	311426	269142	77162	77162
Perizoma_costiguttata_942331_HQ649035	558	65474	218742	83366	321146	277542	77162	77162
Pero_mizon_572790_HQ649073	558	65474	218742	83366	321146	277542	77162	77162
Phigalia_titea_687504_GU091994	558	65474	218742	83366	321146	277542	77162	77162
Pleuroprucha_insulsaria_688426_GU093582	558	65474	218742	83366	321146	277542	77162	77162
Sciota_virgatella_688642_GU092628	558	65474	218742	83366	321146	277542	77162	77162
Semioscopis_inornata_687133_GU092095	558	65474	218742	83366	321146	277542	77162	77162
Talanga_deliciosa_581256_FJ500935	558	65474	218742	83366	321146	277542	77162	77162
Urbanus_esmeraldus_355203_DQ293723	558	65474	218742	83366	291986	252342	77162	77162
Urbanus_evona_355205_DQ293761	558	65474	218742	83366	291986	252342	77162	77162
Vacerra_caniola_355214_DQ293855	558	65474	218742	83366	301706	260742	77162	77162
Virbia_opella_517618_GU089557	558	65474	218742	83366	321146	277542	77162	77162
Axylia_putris_988077_JF415756	559	65474	218742	83366	321146	321146	77162	77162
Carystoides_hondura_354833_DQ292020	559	65474	218742	83366	301706	260742	77162	77162
Coleophora_lentella_687299_GU096322	559	65474	218742	83366	311426	269142	77162	77162
Crambidia_cephalica_688614_GU089388	559	65474	218742	83366	321146	277542	77162	77162
Cyclophora_pendulinaria_214108_GU095032	559	65474	218742	83366	311426	269142	77162	77162
Erebia_callias_altajana_447845_FJ663462	559	65474	218742	83366	321146	277542	77162	77162
Lomographa_vestaliata_214194_GU093416	559	65474	218742	83366	321146	277542	77162	77162
Nedra_ramosula_56396_GU091855	559	65474	218742	83366	321146	277542	77162	77162
Nephelodes_minians_320044_GU439038	559	65474	218742	83366	321146	277542	77162	77162
Palthis_angulalis_95260_GU439059	559	65474	218742	83366	321146	277542	77162	77162
Peridea_ferruginea_688387_GU089509	559	65474	218742	83366	321146	277542	77162	77162
Potamanaxas_unifasciata_355096_DQ293103	559	65474	218742	83366	291986	252342	77162	77162
Syssphinx_mexicana_316047_DQ291738	559	65474	218742	83366	301706	260742	77162	77162
Thera_variata_934897_HQ601569	559	65474	218742	83366	321146	321146	77162	77162
Tolype_velleda_689288_GU094368	559	65474	218742	83366	311426	269142	77162	77162
Tosta_niger_355184_DQ293609	559	65474	218742	83366	291986	252342	77162	77162
Urbanus_esmeraldus_355203_DQ293722	559	65474	218742	83366	291986	252342	77162	77162
Xylophanes_chiron_283838_DQ276611	559	65474	218742	83366	291986	252342	77162	77162
Acleris_implexana_689054_GU090266	560	65474	218742	83366	321146	277542	77162	77162
Chrysoteuchia_topiarius_572826_GU438810	560	65474	218742	83366	321146	277542	77162	77162
Cryphia_domestica_987911_GU707417	560	65474	218742	83366	291986	252342	77162	77162
Euparthenos_nubilis_688509_GU088781	560	65474	218742	83366	321146	277542	77162	77162
Eurois_astricta_685406_GU096897	560	65474	218742	83366	321146	277542	77162	77162
Exoteleia_pinifoliella_JFL4_709535_GU358165	560	65474	218742	83366	321146	277542	77162	77162
Hypoprepia_fucosa_214174_GU087875	560	65474	218742	83366	321146	277542	77162	77162
Phyllodesma_americana_151320_GU094255	560	65474	218742	83366	311426	269142	77162	77162
Smerinthus_jamaicensis_214362_GU091423	560	65474	218742	83366	321146	277542	77162	77162
Ypsolopha_dentella_687148_GU439194	560	65474	218742	83366	321146	277542	77162	77162
Abagrotis_alternata_95181_GU089562	561	65474	218742	83366	321146	277542	77162	77162
Addaea_pusilla_581260_FJ499831	561	65474	218742	83366	321146	277542	77162	77162
Aethalura_intertexta_216866_GU091530	561	65474	218742	83366	321146	277542	77162	77162
Anastrus_sempiternus_354765_DQ291809	561	65474	218742	83366	301706	260742	77162	77162
Astraptes_enotrus_354792_DQ291867	561	65474	218742	83366	301706	260742	77162	77162
Astraptes_talus_354796_DQ291886	561	65474	218742	83366	301706	260742	77162	77162
Callopistria_mollissima_95201_GU438112	561	65474	218742	83366	321146	277542	77162	77162
Carrhenes_fuscescens_354825_DQ291971	561	65474	218742	83366	301706	260742	77162	77162
Coleophora_quadruplex_700091_GU096352	561	65474	218742	83366	311426	269142	77162	77162
Conga_chydaea_354875_DQ292222	561	65474	218742	83366	301706	260742	77162	77162
Cyclophora_pendulinaria_214108_GU092295	561	65474	218742	83366	321146	277542	77162	77162
Datana_ministra_214115_GU089413	561	65474	218742	83366	321146	277542	77162	77162
Ematurga_atomaria_722661_HM910602	561	65474	218742	83366	321146	321146	77162	77162
Eupithecia_inturbata_934853_HQ601286	561	65474	218742	83366	321146	321146	77162	77162
Eurois_astricta_685406_GU096914	561	65474	218742	83366	321146	277542	77162	77162
Fulgoraecia_exigua_655063_GU089884	561	65474	218742	83366	321146	277542	77162	77162
Hyppa_contrasta_685369_GU438356	561	65474	218742	83366	321146	277542	77162	77162
Ostrinia_nubilalis_29057_GU093522	561	65474	218742	83366	321146	277542	77162	77162
Ouleus_cyrna_355028_DQ292786	561	65474	218742	83366	301706	260742	77162	77162
Perichares_adela_489932_DQ292906	561	65474	218742	83366	301706	260742	77162	77162
Peridea_basitriens_214302_GU089507	561	65474	218742	83366	321146	277542	77162	77162
Pero_honestaria_214304_GU439084	561	65474	218742	83366	321146	277542	77162	77162
Pleuroprucha_insulsaria_688426_GU093583	561	65474	218742	83366	321146	277542	77162	77162
Protitame_virginalis_572886_GU093598	561	65474	218742	83366	321146	277542	77162	77162
Protodeltote_albidula_708064_GU093401	561	65474	218742	83366	321146	277542	77162	77162
Synapte_salenus_355155_DQ293339	561	65474	218742	83366	301706	260742	77162	77162
Thera_juniperata_689108_GU438682	561	65474	218742	83366	321146	277542	77162	77162
Tongeia_fischeri_596706_FJ664058	561	65474	218742	83366	321146	277542	77162	77162
Tosta_niger_355184_DQ293610	561	65474	218742	83366	291986	252342	77162	77162
Urbanus_dorantes_328865_DQ293713	561	65474	218742	83366	291986	252342	77162	77162
Achlyodes_thraso_354751_DQ291780	562	65474	218742	83366	301706	260742	77162	77162
Atteva_aurea_721898_GU093043	562	65474	218742	83366	301706	260742	77162	77162
Autochton_zarex_354805_DQ291906	562	65474	218742	83366	301706	260742	77162	77162
Biston_betularia_82595_GU094959	562	65474	218742	83366	311426	269142	77162	77162
Campaea_perlata_82598_GU092256	562	65474	218742	83366	321146	277542	77162	77162
Clostera_albosigma_214090_GU092280	562	65474	218742	83366	321146	277542	77162	77162
Cobalopsis_nero_354862_DQ292167	562	65474	218742	83366	301706	260742	77162	77162
Ecliptopera_silaceata_104457_JF415213	562	65474	218742	83366	321146	321146	77162	77162
Gluphisia_septentrionis_95213_GU095072	562	65474	218742	83366	311426	269142	77162	77162
Lycaeides_argyrognomon_155165_FJ663953	562	65474	218742	83366	321146	277542	77162	77162
Macaria_aemulataria_663898_GU438974	562	65474	218742	83366	321146	277542	77162	77162
Ochropleura_implecta_214283_GU094118	562	65474	218742	83366	311426	269142	77162	77162
Ornithoptera_croesus_95592_EF514408	562	65474	218742	83366	321146	277542	77162	77162
Ornithoptera_croesus_95592_EF514409	562	65474	218742	83366	321146	277542	77162	77162
Parapediasia_teterrellus_721902_GU093545	562	65474	218742	83366	301706	260742	77162	77162
Talanga_excelsalis_581257_FJ500959	562	65474	218742	83366	321146	277542	77162	77162
Thessia_jalapus_355174_DQ293591	562	65474	218742	83366	291986	252342	77162	77162
Thracides_phidon_355177_DQ293598	562	65474	218742	83366	301706	260742	77162	77162
Thracides_phidon_355177_DQ293600	562	65474	218742	83366	301706	260742	77162	77162
Udea_rubigalis_688605_GU089305	562	65474	218742	83366	321146	277542	77162	77162
Achlyodes_pallida_354750_DQ291777	563	65474	218742	83366	301706	260742	77162	77162
Agrodiaetus_iphigenides_268665_FJ663234	563	65474	218742	83366	321146	277542	77162	77162
Cucullia_asteroides_689075_GU092293	563	65474	218742	83366	321146	277542	77162	77162
Ennomos_subsignaria_216861_GU438866	563	65474	218742	83366	321146	277542	77162	77162
Epipaschia_superatalis_688507_GU089423	563	65474	218742	83366	321146	277542	77162	77162
Gluphisia_septentrionis_95213_GU438252	563	65474	218742	83366	321146	277542	77162	77162
Jodis_albifusa_582823_FJ500428	563	65474	218742	83366	321146	277542	77162	77162
Lasiommata_petropolitana_111918_HM391833	563	65474	218742	83366	291986	252342	77162	77162
Limenitis_arthemis_124411_GU088945	563	65474	218742	83366	321146	277542	77162	77162
Macaria_granitata_663900_GU438446	563	65474	218742	83366	321146	277542	77162	77162
Macaria_notata_688445_GU090011	563	65474	218742	83366	321146	277542	77162	77162
Malacosoma_americanum_7099_GU092463	563	65474	218742	83366	321146	277542	77162	77162
Manduca_barnesi_325838_DQ276265	563	65474	218742	83366	291986	252342	77162	77162
Microcrambus_elegans_687109_GU091253	563	65474	218742	83366	321146	277542	77162	77162
Orgyia_definita_689101_GU087982	563	65474	218742	83366	321146	277542	77162	77162
Orthonama_obstipata_214290_GU093518	563	65474	218742	83366	321146	277542	77162	77162
Pero_ancetaria_663889_GU092561	563	65474	218742	83366	321146	277542	77162	77162
Pero_honestaria_214304_GU439089	563	65474	218742	83366	321146	277542	77162	77162
Rheumaptera_prunivorata_688389_GU094292	563	65474	218742	83366	311426	269142	77162	77162
Thracides_phidon_355177_DQ293601	563	65474	218742	83366	301706	260742	77162	77162
Alypia_octomaculata_689119_GU092203	564	65474	218742	83366	321146	277542	77162	77162
Catocala_relicta_423327_GU438793	564	65474	218742	83366	321146	277542	77162	77162
Cladara_atroliturata_691974_GU088673	564	65474	218742	83366	321146	277542	77162	77162
Coleophora_laricella_687029_GU093126	564	65474	218742	83366	321146	277542	77162	77162
Copivaleria_grotei_214097_GU093143	564	65474	218742	83366	321146	277542	77162	77162
Elbella_scylla_354921_DQ292383	564	65474	218742	83366	301706	260742	77162	77162
Enyo_ocypete_325933_DQ276098	564	65474	218742	83366	291986	252342	77162	77162
Euphyia_intermediata_572758_GU438882	564	65474	218742	83366	321146	277542	77162	77162
Eupithecia_lariciata_572762_HQ648277	564	65474	218742	83366	321146	277542	77162	77162
Feltia_jaculifera_48986_GU091118	564	65474	218742	83366	321146	277542	77162	77162
Haploa_lecontei_militaris_688376_GU089447	564	65474	218742	83366	321146	277542	77162	77162
Helias_cama_354953_DQ292560	564	65474	218742	83366	301706	260742	77162	77162
Hydriomena_manzanita_942307_HQ648534	564	65474	218742	83366	321146	277542	77162	77162
Hyponephele_haberhaueri_haberhaueri_596587_FJ663629	564	65474	218742	83366	321146	277542	77162	77162
Idaea_demissaria_688378_GU438938	564	65474	218742	83366	321146	277542	77162	77162
Leucanella_memusae_gardineri_555065_FJ026998	564	65474	218742	83366	321146	277542	77162	77162
Macaria_notata_688445_GU438455	564	65474	218742	83366	321146	277542	77162	77162
Malacosoma_americanum_7099_GU092462	564	65474	218742	83366	321146	277542	77162	77162
Manduca_florestan_325841_DQ276291	564	65474	218742	83366	291986	252342	77162	77162
Marathyssa_inficita_214200_GU093453	564	65474	218742	83366	321146	277542	77162	77162
Metanema_inatomaria_214246_GU094085	564	65474	218742	83366	311426	269142	77162	77162
Nemapogon_tylodes_700106_GU096516	564	65474	218742	83366	311426	269142	77162	77162
Phocides_belus_355074_DQ292973	564	65474	218742	83366	291986	252342	77162	77162
Plagodis_alcoolaria_690198_GU090111	564	65474	218742	83366	321146	277542	77162	77162
Plebejus_argus_242267_FJ663952	564	65474	218742	83366	321146	277542	77162	77162
Prorella_leucata_942400_HQ649181	564	65474	218742	83366	321146	277542	77162	77162
Pyrrharctia_isabella_214332_GU089521	564	65474	218742	83366	321146	277542	77162	77162
Rivula_propinqualis_214338_GU092057	564	65474	218742	83366	321146	277542	77162	77162
Schizura_leptinoides_688390_GU091405	564	65474	218742	83366	321146	277542	77162	77162
Sparganothis_diluticostana_687137_GU439140	564	65474	218742	83366	321146	277542	77162	77162
Spilosoma_congrua_214367_GU089542	564	65474	218742	83366	321146	277542	77162	77162
Thera_juniperata_689108_GU687238	564	65474	218742	83366	321146	321146	77162	77162
Achalarus_albociliatus_354746_DQ291759	565	65474	218742	83366	301706	260742	77162	77162
Adaina_montana_690230_GU438709	565	65474	218742	83366	321146	277542	77162	77162
Amphipyra_pyramidoides_56366_GU438732	565	65474	218742	83366	321146	277542	77162	77162
Apantesis_phalerata_500498_GU089364	565	65474	218742	83366	321146	277542	77162	77162
Baileya_australis_689066_GU087683	565	65474	218742	83366	321146	277542	77162	77162
Biston_betularia_82595_HQ601072	565	65474	218742	83366	321146	321146	77162	77162
Catocala_grynea_688367_GU438789	565	65474	218742	83366	321146	277542	77162	77162
Charissa_intermedia_204501_JF415152	565	65474	218742	83366	321146	277542	77162	77162
Hypena_deceptalis_690185_GU092403	565	65474	218742	83366	321146	277542	77162	77162
Isognathus_rimosa_524426_DQ276247	565	65474	218742	83366	291986	252342	77162	77162
Jonaspyge_aesculapus_354962_DQ292601	565	65474	218742	83366	301706	260742	77162	77162
Lacanobia_contigua_987965_JF415570	565	65474	218742	83366	321146	321146	77162	77162
Macrochilo_orciferalis_689284_GU094061	565	65474	218742	83366	311426	269142	77162	77162
Malacosoma_americanum_7099_GU094063	565	65474	218742	83366	311426	269142	77162	77162
Phareas_coeleste_355070_DQ292969	565	65474	218742	83366	291986	252342	77162	77162
Phlogophora_iris_689102_GU438598	565	65474	218742	83366	321146	277542	77162	77162
Porphyrogenes_peterwegei_1029750_DQ293092	565	65474	218742	83366	291986	252342	77162	77162
Ptilodon_capucinus_987449_GU707254	565	65474	218742	83366	291986	252342	77162	77162
Synapte_silius_355156_DQ293344	565	65474	218742	83366	301706	260742	77162	77162
Talanga_excelsalis_581257_FJ500958	565	65474	218742	83366	321146	277542	77162	77162
Acrobasis_amplexella_688577_GU089348	566	65474	218742	83366	321146	277542	77162	77162
Asthena_albulata_934920_HQ601065	566	65474	218742	83366	321146	321146	77162	77162
Autographa_precationis_319802_GU090918	566	65474	218742	83366	321146	277542	77162	77162
Cobalopsis_nero_354862_DQ292159	566	65474	218742	83366	301706	260742	77162	77162
Elophila_obliteralis_687493_GU093213	566	65474	218742	83366	321146	277542	77162	77162
Euchlaena_serrata_689079_GU093244	566	65474	218742	83366	321146	277542	77162	77162
Eupithecia_annulata_216864_GU093265	566	65474	218742	83366	321146	277542	77162	77162
Eupithecia_pseudotsugata_942285_HQ648337	566	65474	218742	83366	321146	277542	77162	77162
Isognathus_rimosa_524426_DQ276248	566	65474	218742	83366	291986	252342	77162	77162
Macaria_bisignata_663899_GU093434	566	65474	218742	83366	321146	277542	77162	77162
Melitaea_fergana_ketmeana_596615_FJ663790	566	65474	218742	83366	321146	277542	77162	77162
Semioscopis_inornata_687133_GU092098	566	65474	218742	83366	321146	277542	77162	77162
Symmerista_leucitys_214368_GU089546	566	65474	218742	83366	321146	277542	77162	77162
Sympistis_zetterstedtii_685416_GU097104	566	65474	218742	83366	321146	277542	77162	77162
Acronicta_noctivaga_691548_GU438020	567	65474	218742	83366	321146	277542	77162	77162
Alsophila_pometaria_689273_GU090301	567	65474	218742	83366	321146	277542	77162	77162
Atarnes_sallei_354799_DQ291893	567	65474	218742	83366	301706	260742	77162	77162
Catocala_mira_689276_GU438791	567	65474	218742	83366	321146	277542	77162	77162
Coleophora_simulans_513596_GU096380	567	65474	218742	83366	311426	269142	77162	77162
Cupido_tusovi_596550_FJ663452	567	65474	218742	83366	321146	277542	77162	77162
Cycnia_tenera_214110_GU089408	567	65474	218742	83366	321146	277542	77162	77162
Epipaschia_superatalis_688507_GU089424	567	65474	218742	83366	321146	277542	77162	77162
Euchlaena_obtusaria_689078_GU093238	567	65474	218742	83366	321146	277542	77162	77162
Eupithecia_columbiata_572760_GU096450	567	65474	218742	83366	311426	269142	77162	77162
Eupithecia_pseudotsugata_942285_HQ648336	567	65474	218742	83366	321146	277542	77162	77162
Euxoa_tessellata_689281_GU092362	567	65474	218742	83366	321146	277542	77162	77162
Graphiphora_augur_688406_GU093921	567	65474	218742	83366	311426	269142	77162	77162
Heterocampa_guttivitta_214164_GU092391	567	65474	218742	83366	321146	277542	77162	77162
Hypena_baltimoralis_319791_GU438930	567	65474	218742	83366	321146	277542	77162	77162
Lochmaeus_bilineata_688594_GU088955	567	65474	218742	83366	321146	277542	77162	77162
Macaria_minorata_663901_GU438980	567	65474	218742	83366	321146	277542	77162	77162
Melanolophia_signataria_214244_GU092481	567	65474	218742	83366	321146	277542	77162	77162
Neoxeniades_luda_355015_DQ292753	567	65474	218742	83366	301706	260742	77162	77162
Pero_morrisonaria_214305_GU094241	567	65474	218742	83366	311426	269142	77162	77162
Pleuroprucha_insulsaria_688426_GU094264	567	65474	218742	83366	311426	269142	77162	77162
Raphia_frater_214333_GU092053	567	65474	218742	83366	321146	277542	77162	77162
Raphia_frater_214333_GU094285	567	65474	218742	83366	311426	269142	77162	77162
Scopula_limboundata_214343_GU092630	567	65474	218742	83366	321146	277542	77162	77162
Scopula_limboundata_214343_GU092632	567	65474	218742	83366	321146	277542	77162	77162
Achalarus_toxeus_354747_DQ291763	568	65474	218742	83366	301706	260742	77162	77162
Achlyodes_thraso_354751_DQ291779	568	65474	218742	83366	301706	260742	77162	77162
Addaea_pusilla_581260_FJ499832	568	65474	218742	83366	321146	277542	77162	77162
Carsia_sororiata_685404_GU096686	568	65474	218742	83366	321146	277542	77162	77162
Cogia_eluina_354872_DQ292215	568	65474	218742	83366	301706	260742	77162	77162
Coleophora_seminella_700095_GU096374	568	65474	218742	83366	311426	269142	77162	77162
Colias_palaeno_78620_GU096742	568	65474	218742	83366	321146	277542	77162	77162
Cyclophora_pendulinaria_214108_GU093826	568	65474	218742	83366	311426	269142	77162	77162
Euphyia_intermediata_572758_GU438880	568	65474	218742	83366	321146	277542	77162	77162
Eupithecia_virgaureata_934865_HQ601329	568	65474	218742	83366	321146	321146	77162	77162
Heterocampa_obliqua_688477_GU089454	568	65474	218742	83366	321146	277542	77162	77162
Hypena_deceptalis_690185_GU088871	568	65474	218742	83366	321146	277542	77162	77162
Hyperaeschra_georgica_688515_GU089459	568	65474	218742	83366	321146	277542	77162	77162
Macaria_notata_688445_GU438456	568	65474	218742	83366	321146	277542	77162	77162
Machimia_tentoriferella_691653_GU438989	568	65474	218742	83366	321146	277542	77162	77162
Meekiaria_purpurea_582819_FJ500466	568	65474	218742	83366	321146	277542	77162	77162
Microcrambus_elegans_687109_GU093482	568	65474	218742	83366	321146	277542	77162	77162
Morrisonia_latex_688486_GU092495	568	65474	218742	83366	321146	277542	77162	77162
Nematocampa_resistaria_688419_HQ648936	568	65474	218742	83366	321146	277542	77162	77162
Nyceryx_tacita_325941_DQ276393	568	65474	218742	83366	291986	252342	77162	77162
Parapediasia_teterrellus_721902_GU093542	568	65474	218742	83366	301706	260742	77162	77162
Phlogophora_iris_689102_GU438589	568	65474	218742	83366	321146	277542	77162	77162
Phlyctaenia_coronata_687055_GU092590	568	65474	218742	83366	321146	277542	77162	77162
Pseudosciaphila_duplex_687058_GU092035	568	65474	218742	83366	321146	277542	77162	77162
Pyrausta_acrionalis_688599_GU093602	568	65474	218742	83366	321146	277542	77162	77162
Agrotis_ipsilon_56364_GU438042	569	65474	218742	83366	321146	277542	77162	77162
Choristoneura_fumiferana_7141_GU438802	569	65474	218742	83366	321146	277542	77162	77162
Codatractus_imalena_354868_DQ292190	569	65474	218742	83366	301706	260742	77162	77162
Coelorhyncidia_nitidalis_581265_FJ500171	569	65474	218742	83366	321146	277542	77162	77162
Costaconvexa_centrostrigaria_214291_GU093151	569	65474	218742	83366	321146	277542	77162	77162
Dasylophia_anguina_688616_GU089409	569	65474	218742	83366	321146	277542	77162	77162
Ectropis_crepuscularia_572747_HQ601184	569	65474	218742	83366	321146	321146	77162	77162
Eilema_lutarellum_987422_HM391855	569	65474	218742	83366	291986	252342	77162	77162
Elophila_obliteralis_687493_GU095817	569	65474	218742	83366	311426	269142	77162	77162
Emmelina_monodactyla_467774_GU091080	569	65474	218742	83366	321146	277542	77162	77162
Feniseca_tarquinius_691577_GU089882	569	65474	218742	83366	321146	277542	77162	77162
Heliomata_cycladata_688513_GU088818	569	65474	218742	83366	321146	277542	77162	77162
Hypoprepia_fucosa_214174_GU087877	569	65474	218742	83366	321146	277542	77162	77162
Lacinipolia_meditata_689089_GU438951	569	65474	218742	83366	321146	277542	77162	77162
Lochmaeus_bilineata_688594_GU089466	569	65474	218742	83366	321146	277542	77162	77162
Lochmaeus_bilineata_688594_GU092437	569	65474	218742	83366	321146	277542	77162	77162
Lomographa_bimaculata_393326_HQ601400	569	65474	218742	83366	321146	321146	77162	77162
Lycaena_phlaeas_282391_HM391834	569	65474	218742	83366	291986	252342	77162	77162
Malacosoma_disstria_40071_GU092471	569	65474	218742	83366	321146	277542	77162	77162
Mylon_maimon_354988_DQ292636	569	65474	218742	83366	301706	260742	77162	77162
Orthodes_cynica_214288_GU094199	569	65474	218742	83366	311426	269142	77162	77162
Parphorus_decora_355048_DQ292832	569	65474	218742	83366	301706	260742	77162	77162
Perichares_adela_489932_DQ292894	569	65474	218742	83366	301706	260742	77162	77162
Perizoma_affinitatum_934816_HQ601494	569	65474	218742	83366	321146	321146	77162	77162
Polythrix_octomaculata_355091_DQ293085	569	65474	218742	83366	291986	252342	77162	77162
Scythris_limbella_347749_GU096578	569	65474	218742	83366	311426	269142	77162	77162
Thera_juniperata_689108_GU438681	569	65474	218742	83366	321146	277542	77162	77162
Turesis_complanula_355189_DQ293619	569	65474	218742	83366	301706	260742	77162	77162
Vettius_maeon_355227_DQ293919	569	65474	218742	83366	301706	260742	77162	77162
Acronicta_innotata_688359_GU094857	570	65474	218742	83366	311426	269142	77162	77162
Atteva_zebra_753634_HM034125	570	65474	218742	83366	301706	260742	77162	77162
Autographa_precationis_319802_GU438768	570	65474	218742	83366	321146	277542	77162	77162
Bungalotis_midas_354810_DQ291918	570	65474	218742	83366	301706	260742	77162	77162
Crambus_saltuellus_687086_GU093167	570	65474	218742	83366	321146	277542	77162	77162
Dichomeris_ochreoviridella_581255_FJ500241	570	65474	218742	83366	321146	277542	77162	77162
Enyo_gorgon_325931_DQ276063	570	65474	218742	83366	291986	252342	77162	77162
Epirrita_autumnata_201501_GU438206	570	65474	218742	83366	321146	277542	77162	77162
Eracon_lachesis_354936_DQ292502	570	65474	218742	83366	301706	260742	77162	77162
Euphyia_intermediata_572758_GU438218	570	65474	218742	83366	321146	277542	77162	77162
Grais_stigmaticus_354951_DQ292558	570	65474	218742	83366	301706	260742	77162	77162
Hypena_bijugalis_572774_GU087861	570	65474	218742	83366	321146	277542	77162	77162
Hyperaeschra_georgica_688515_GU089458	570	65474	218742	83366	321146	277542	77162	77162
Lascoria_ambigualis_214185_GU092418	570	65474	218742	83366	321146	277542	77162	77162
Molo_mango_354982_DQ292628	570	65474	218742	83366	301706	260742	77162	77162
Narcosius_parisi_helen_1029749_DQ292670	570	65474	218742	83366	301706	260742	77162	77162
Nyceryx_magna_325939_DQ276378	570	65474	218742	83366	291986	252342	77162	77162
Perispasta_caeculalis_687054_GU092560	570	65474	218742	83366	321146	277542	77162	77162
Pero_honestaria_214304_GU094238	570	65474	218742	83366	311426	269142	77162	77162
Podosesia_syringae_348700_GU089180	570	65474	218742	83366	321146	277542	77162	77162
Polythrix_kanshul_355089_DQ293077	570	65474	218742	83366	291986	252342	77162	77162
Raphia_frater_214333_GU438626	570	65474	218742	83366	321146	277542	77162	77162
Schizura_unicornis_214341_GU095388	570	65474	218742	83366	321146	277542	77162	77162
Xylophanes_suana_1088363_JN678706	570	65474	218742	83366	321146	277542	77162	77162
Acrobasis_demotella_687069_GU095449	571	65474	218742	83366	321146	277542	77162	77162
Adoneta_spinuloides_691625_GU089609	571	65474	218742	83366	321146	277542	77162	77162
Agrotis_ipsilon_56364_GU093705	571	65474	218742	83366	311426	269142	77162	77162
Automeris_pallidior_316018_DQ291251	571	65474	218742	83366	291986	252342	77162	77162
Cabera_erythemaria_689067_GU438105	571	65474	218742	83366	321146	277542	77162	77162
Calliades_zeutus_354815_DQ291954	571	65474	218742	83366	301706	260742	77162	77162
Campaea_perlata_82598_GU438786	571	65474	218742	83366	321146	277542	77162	77162
Catocala_mira_689276_GU438790	571	65474	218742	83366	321146	277542	77162	77162
Coleophora_quadruplex_700091_GU096355	571	65474	218742	83366	311426	269142	77162	77162
Coleophora_seminella_700095_GU096372	571	65474	218742	83366	311426	269142	77162	77162
Elaphria_alapallida_687312_GU092314	571	65474	218742	83366	321146	277542	77162	77162
Enyo_ocypete_325933_DQ276087	571	65474	218742	83366	291986	252342	77162	77162
Gesta_gesta_354944_DQ292509	571	65474	218742	83366	301706	260742	77162	77162
Harrisina_americana_688410_GU089903	571	65474	218742	83366	321146	277542	77162	77162
Hillia_iris_685420_GU438299	571	65474	218742	83366	321146	277542	77162	77162
Jemadia_pseudognetus_354958_DQ292578	571	65474	218742	83366	301706	260742	77162	77162
Jemadia_pseudognetus_354958_DQ292579	571	65474	218742	83366	301706	260742	77162	77162
Jodis_albifusa_582823_FJ500439	571	65474	218742	83366	321146	277542	77162	77162
Jodis_albifusa_582823_FJ500443	571	65474	218742	83366	321146	277542	77162	77162
Jodis_albifusa_582823_FJ500453	571	65474	218742	83366	321146	277542	77162	77162
Lysandra_coridon_268709_JF415725	571	65474	218742	83366	321146	321146	77162	77162
Misogada_unicolor_688629_GU089482	571	65474	218742	83366	321146	277542	77162	77162
Neolycaena_tengstroemi_kasakhstana_596734_FJ663824	571	65474	218742	83366	321146	277542	77162	77162
Nyceryx_coffaeae_325894_DQ276368	571	65474	218742	83366	291986	252342	77162	77162
Ouleus_negrus_355031_DQ292797	571	65474	218742	83366	301706	260742	77162	77162
Paradiarsia_punicea_988143_HM422194	571	65474	218742	83366	291986	252342	77162	77162
Paraphomia_disjuncta_581275_FJ500775	571	65474	218742	83366	321146	277542	77162	77162
Paraphomia_disjuncta_581275_FJ500777	571	65474	218742	83366	321146	277542	77162	77162
Paraphomia_disjuncta_581275_FJ500778	571	65474	218742	83366	321146	277542	77162	77162
Perichares_deceptus_355056_DQ292842	571	65474	218742	83366	301706	260742	77162	77162
Pero_ancetaria_663889_GU094230	571	65474	218742	83366	311426	269142	77162	77162
Pero_honestaria_214304_GU094236	571	65474	218742	83366	311426	269142	77162	77162
Pleuroprucha_insulsaria_688426_GU438604	571	65474	218742	83366	321146	277542	77162	77162
Plutella_xylostella_51655_GU092596	571	65474	218742	83366	321146	277542	77162	77162
Polythrix_mexicanus_355090_DQ293080	571	65474	218742	83366	291986	252342	77162	77162
Potamanaxas_unifasciata_355096_DQ293101	571	65474	218742	83366	291986	252342	77162	77162
Semioscopis_inornata_687133_GU092639	571	65474	218742	83366	321146	277542	77162	77162
Sparganothis_unifasciana_688391_GU095397	571	65474	218742	83366	321146	277542	77162	77162
Telemiades_gallius_355168_DQ293580	571	65474	218742	83366	291986	252342	77162	77162
Theretra_tessmanni_1088313_JN678633	571	65474	218742	83366	321146	277542	77162	77162
Thymelicus_lineola_218773_HM391842	571	65474	218742	83366	291986	252342	77162	77162
Unzela_japix_325917_DQ276541	571	65474	218742	83366	291986	252342	77162	77162
Venada_daneva_355217_DQ293864	571	65474	218742	83366	291986	252342	77162	77162
Venada_daneva_355217_DQ293866	571	65474	218742	83366	291986	252342	77162	77162
Vettius_aurelius_355224_DQ293887	571	65474	218742	83366	301706	260742	77162	77162
Xylophanes_chiron_283838_DQ276615	571	65474	218742	83366	291986	252342	77162	77162
Zale_aeruginosa_690205_GU090246	571	65474	218742	83366	321146	277542	77162	77162
Acronicta_superans_688362_GU438022	572	65474	218742	83366	321146	277542	77162	77162
Aethalura_intertexta_216866_GU092195	572	65474	218742	83366	321146	277542	77162	77162
Agrochola_litura_987869_GU707421	572	65474	218742	83366	291986	252342	77162	77162
Ambulyx_lestradei_1086149_JN677711	572	65474	218742	83366	321146	277542	77162	77162
Argyresthia_thuiella_687016_GU095515	572	65474	218742	83366	321146	277542	77162	77162
Bleptina_caradrinalis_688400_GU093781	572	65474	218742	83366	311426	269142	77162	77162
Brintesia_circe_111891_HM902068	572	65474	218742	83366	291986	252342	77162	77162
Caloptilia_stigmatella_687019_GU096262	572	65474	218742	83366	311426	269142	77162	77162
Catocala_innubens_689072_GU089726	572	65474	218742	83366	321146	277542	77162	77162
Choristoneura_rosaceana_27543_GU093113	572	65474	218742	83366	321146	277542	77162	77162
Citheronia_regalis_690180_GU089760	572	65474	218742	83366	321146	277542	77162	77162
Clepsis_clemensiana_690181_GU438813	572	65474	218742	83366	321146	277542	77162	77162
Coptotriche_citrinipennella_41018_GU096144	572	65474	218742	83366	301706	260742	77162	77162
Crambidia_cephalica_688614_GU087752	572	65474	218742	83366	321146	277542	77162	77162
Digrammia_rippertaria_685362_GU096833	572	65474	218742	83366	321146	277542	77162	77162
Epirrita_autumnata_201501_GU438203	572	65474	218742	83366	321146	277542	77162	77162
Euchlaena_obtusaria_689078_GU092333	572	65474	218742	83366	321146	277542	77162	77162
Euphyia_intermediata_572758_GU438879	572	65474	218742	83366	321146	277542	77162	77162
Eupithecia_exiguata_934847_HQ601264	572	65474	218742	83366	321146	321146	77162	77162
Gnophos_obfuscatus_204505_HQ601342	572	65474	218742	83366	321146	321146	77162	77162
Grammia_arge_214155_GU092375	572	65474	218742	83366	321146	277542	77162	77162
Helicoverpa_zea_7113_GU438925	572	65474	218742	83366	321146	277542	77162	77162
Hypagyrtis_unipunctata_688413_GU092401	572	65474	218742	83366	321146	277542	77162	77162
Ihlegramma_ihlei_1087179_JN678073	572	65474	218742	83366	321146	277542	77162	77162
Macaria_submarmorata_214352_GU438987	572	65474	218742	83366	321146	277542	77162	77162
Meekiaria_purpurea_582819_FJ500503	572	65474	218742	83366	321146	277542	77162	77162
Mythimna_oxygala_685376_GU439023	572	65474	218742	83366	321146	277542	77162	77162
Oidaematophorus_homodactylus_688447_GU093335	572	65474	218742	83366	321146	277542	77162	77162
Olethreutes_olivaceana_690194_GU093513	572	65474	218742	83366	321146	277542	77162	77162
Operophtera_bruceata_670952_HQ649001	572	65474	218742	83366	321146	277542	77162	77162
Ornithoptera_goliath_95595_EF514414	572	65474	218742	83366	321146	277542	77162	77162
Plagodis_pulveraria_688490_GU090115	572	65474	218742	83366	321146	277542	77162	77162
Plemyria_georgii_942337_HQ649142	572	65474	218742	83366	321146	277542	77162	77162
Protoboarmia_porcelaria_688428_HQ649200	572	65474	218742	83366	321146	277542	77162	77162
Protolampra_brunneicollis_691599_GU439110	572	65474	218742	83366	321146	277542	77162	77162
Pseudoclanis_canui_1088154_JN678447	572	65474	218742	83366	321146	277542	77162	77162
Pyrrhopyge_crida_355100_DQ293153	572	65474	218742	83366	291986	252342	77162	77162
Quinta_cannae_355117_DQ293192	572	65474	218742	83366	301706	260742	77162	77162
Symmerista_leucitys_214368_GU089545	572	65474	218742	83366	321146	277542	77162	77162
Talanga_deliciosa_581256_FJ500926	572	65474	218742	83366	321146	277542	77162	77162
Telemiades_fides_355167_DQ293579	572	65474	218742	83366	291986	252342	77162	77162
Temnora_dierli_1088245_JN678554	572	65474	218742	83366	321146	277542	77162	77162
Xanthorhoe_decoloraria_685396_GU097182	572	65474	218742	83366	321146	277542	77162	77162
Xestia_normaniana_690916_GU439189	572	65474	218742	83366	321146	277542	77162	77162
Xylophanes_cyrene_325858_DQ276663	572	65474	218742	83366	291986	252342	77162	77162
Achalarus_albociliatus_354746_DQ291760	573	65474	218742	83366	301706	260742	77162	77162
Adeloneivaia_isara_316009_DQ266538	573	65474	218742	83366	321146	277542	77162	77162
Aellopos_fadus_325829_DQ275914	573	65474	218742	83366	301706	260742	77162	77162
Aellopos_fadus_325829_DQ275915	573	65474	218742	83366	301706	260742	77162	77162
Aellopos_titan_325830_DQ275921	573	65474	218742	83366	291986	252342	77162	77162
Aellopos_titan_325830_DQ275928	573	65474	218742	83366	291986	252342	77162	77162
Agrius_cingulata_40104_DQ275938	573	65474	218742	83366	291986	252342	77162	77162
Agrius_convolvuli_55055_HM393241	573	65474	218742	83366	291986	252342	77162	77162
Apamea_amputatrix_95190_GU438056	573	65474	218742	83366	321146	277542	77162	77162
Archiearis_infans_689274_GU093753	573	65474	218742	83366	311426	269142	77162	77162
Autographa_precationis_319802_GU093759	573	65474	218742	83366	311426	269142	77162	77162
Cerodirphia_apunctata_555072_FJ026962	573	65474	218742	83366	321146	277542	77162	77162
Cerodirphia_brunnea_555074_FJ026964	573	65474	218742	83366	321146	277542	77162	77162
Cerodirphia_speciosa_555076_FJ026976	573	65474	218742	83366	321146	277542	77162	77162
Coleophora_quadruplex_700091_GU096353	573	65474	218742	83366	311426	269142	77162	77162
Coleophora_trifolii_572743_GU093127	573	65474	218742	83366	321146	277542	77162	77162
Crambidia_cephalica_688614_GU087753	573	65474	218742	83366	321146	277542	77162	77162
Crypsedra_gemmea_988102_GU707427	573	65474	218742	83366	291986	252342	77162	77162
Dasychira_vagans_690668_GU092300	573	65474	218742	83366	321146	277542	77162	77162
Dichomeris_ochreoviridella_581255_FJ500230	573	65474	218742	83366	321146	277542	77162	77162
Digrammia_continuata_663910_GU093194	573	65474	218742	83366	321146	277542	77162	77162
Digrammia_ocellinata_688373_GU089812	573	65474	218742	83366	321146	277542	77162	77162
Drepana_bilineata_219477_GU092307	573	65474	218742	83366	321146	277542	77162	77162
Drymonia_dodonaea_988176_JF415348	573	65474	218742	83366	321146	321146	77162	77162
Elophos_zellerarius_204001_HQ601192	573	65474	218742	83366	321146	277542	77162	77162
Epirrhoe_alternata_190347_HQ601210	573	65474	218742	83366	321146	321146	77162	77162
Epirrhoe_galiata_934835_HQ601213	573	65474	218742	83366	321146	321146	77162	77162
Estigmene_acrea_56594_GU093875	573	65474	218742	83366	311426	269142	77162	77162
Eucosma_tocullionana_687041_GU092340	573	65474	218742	83366	321146	277542	77162	77162
Eupithecia_assimilata_214139_HQ648212	573	65474	218742	83366	321146	277542	77162	77162
Eupsilia_transversa_116130_GU707435	573	65474	218742	83366	291986	252342	77162	77162
Eupyrrhoglossum_sagra_325882_DQ276224	573	65474	218742	83366	291986	252342	77162	77162
Eusarca_confusaria_689129_GU092358	573	65474	218742	83366	321146	277542	77162	77162
Helcystogramma_casca_700101_GU096470	573	65474	218742	83366	311426	269142	77162	77162
Helicoverpa_zea_7113_GU438926	573	65474	218742	83366	321146	277542	77162	77162
Hydrelia_inornata_688377_GU088859	573	65474	218742	83366	321146	277542	77162	77162
Hypena_scabra_95219_GU438337	573	65474	218742	83366	321146	277542	77162	77162
Idia_americalis_214177_GU438365	573	65474	218742	83366	321146	277542	77162	77162
Lacanobia_aliena_987964_HM422196	573	65474	218742	83366	291986	252342	77162	77162
Lambdina_fiscellaria_84293_GU438378	573	65474	218742	83366	321146	277542	77162	77162
Lochmaeus_manteo_214192_GU089467	573	65474	218742	83366	321146	277542	77162	77162
Lomographa_vestaliata_214194_GU093415	573	65474	218742	83366	321146	277542	77162	77162
Meekiaria_purpurea_582819_FJ500499	573	65474	218742	83366	321146	277542	77162	77162
Metanema_inatomaria_214246_HQ648912	573	65474	218742	83366	321146	277542	77162	77162
Nycteola_metaspilella_692002_GU089065	573	65474	218742	83366	321146	277542	77162	77162
Olethreutes_olivaceana_690194_GU439048	573	65474	218742	83366	321146	277542	77162	77162
Pareulype_berberata_934955_HQ601468	573	65474	218742	83366	321146	321146	77162	77162
Perichares_adela_489932_DQ292891	573	65474	218742	83366	301706	260742	77162	77162
Perichares_adela_489932_DQ292892	573	65474	218742	83366	301706	260742	77162	77162
Perichares_poaceaphaga_489934_DQ292950	573	65474	218742	83366	301706	260742	77162	77162
Perizoma_alchemillatum_326947_HQ601502	573	65474	218742	83366	321146	321146	77162	77162
Plagodis_phlogosaria_214312_GU094258	573	65474	218742	83366	311426	269142	77162	77162
Plebejus_glandon_374600_GU097048	573	65474	218742	83366	321146	277542	77162	77162
Polythrix_mexicanus_355090_DQ293083	573	65474	218742	83366	291986	252342	77162	77162
Prepona_deiphile_diaziana_984782_HM888277	573	65474	218742	83366	301706	260742	77162	77162
Scythris_immaculatella_687489_GU096074	573	65474	218742	83366	311426	269142	77162	77162
Sicya_macularia_689147_GU439135	573	65474	218742	83366	321146	277542	77162	77162
Spaelotis_clandestina_216062_GU094307	573	65474	218742	83366	311426	269142	77162	77162
Telemiades_nicomedes_355170_DQ293589	573	65474	218742	83366	291986	252342	77162	77162
Tetracis_crocallata_688494_GU092681	573	65474	218742	83366	321146	277542	77162	77162
Vanessa_cardui_171605_GU012568	573	65474	218742	83366	301706	260742	77162	77162
Zale_minerea_572796_GU094389	573	65474	218742	83366	311426	269142	77162	77162
Actias_selene_37776_FJ358505	574	65474	218742	83366	321146	277542	77162	77162
Antaeotricha_schlaegeri_347752_GU095497	574	65474	218742	83366	321146	277542	77162	77162
Argyrotaenia_velutinana_106492_GU092230	574	65474	218742	83366	321146	277542	77162	77162
Callimormus_juventus_354817_DQ291957	574	65474	218742	83366	301706	260742	77162	77162
Callopistria_mollissima_95201_GU089698	574	65474	218742	83366	321146	277542	77162	77162
Codatractus_imalena_354868_DQ292193	574	65474	218742	83366	301706	260742	77162	77162
Coleophora_rosacella_700093_GU096362	574	65474	218742	83366	311426	269142	77162	77162
Condylolomia_participalis_688612_GU096413	574	65474	218742	83366	311426	269142	77162	77162
Costaconvexa_centrostrigaria_214291_GU438817	574	65474	218742	83366	321146	277542	77162	77162
Cucullia_asteroides_689075_GU438825	574	65474	218742	83366	321146	277542	77162	77162
Deidamia_inscripta_214117_GU093837	574	65474	218742	83366	311426	269142	77162	77162
Elaphria_versicolor_687033_GU092315	574	65474	218742	83366	321146	277542	77162	77162
Emmelina_monodactyla_467774_GU438855	574	65474	218742	83366	321146	277542	77162	77162
Euphyia_intermediata_572758_GU088787	574	65474	218742	83366	321146	277542	77162	77162
Euxoa_divergens_721891_GU438247	574	65474	218742	83366	321146	277542	77162	77162
Furcula_modesta_214152_GU092370	574	65474	218742	83366	321146	277542	77162	77162
Galasa_nigrinodis_688622_GU096460	574	65474	218742	83366	311426	269142	77162	77162
Gesta_gesta_354944_DQ292508	574	65474	218742	83366	301706	260742	77162	77162
Grammia_virguncula_214156_GU092377	574	65474	218742	83366	321146	277542	77162	77162
Halysidota_harrisii_500505_GU088817	574	65474	218742	83366	321146	277542	77162	77162
Lobophora_nivigerata_214190_GU092433	574	65474	218742	83366	321146	277542	77162	77162
Macaria_anataria_685372_GU096979	574	65474	218742	83366	321146	277542	77162	77162
Ophiorrhabda_deceptor_581273_FJ500728	574	65474	218742	83366	321146	277542	77162	77162
Ornithoptera_chimaera_129446_EF514411	574	65474	218742	83366	321146	277542	77162	77162
Paraplatyptilia_albiciliatus_685442_GU097034	574	65474	218742	83366	321146	277542	77162	77162
Perichares_adela_489932_DQ292888	574	65474	218742	83366	301706	260742	77162	77162
Perichares_prestoeaphaga_489935_DQ292873	574	65474	218742	83366	301706	260742	77162	77162
Perichares_prestoeaphaga_489935_DQ292874	574	65474	218742	83366	301706	260742	77162	77162
Pheosia_rimosa_214309_GU094244	574	65474	218742	83366	311426	269142	77162	77162
Pleuroprucha_insulsaria_688426_GU093581	574	65474	218742	83366	321146	277542	77162	77162
Plusia_magnimacula_700108_GU096547	574	65474	218742	83366	311426	269142	77162	77162
Polyctor_polyctor_355081_DQ293039	574	65474	218742	83366	291986	252342	77162	77162
Pseudorthodes_vecors_214328_GU089203	574	65474	218742	83366	321146	277542	77162	77162
Raphia_frater_214333_GU438629	574	65474	218742	83366	321146	277542	77162	77162
Rothschildia_erycina_316044_DQ291688	574	65474	218742	83366	301706	260742	77162	77162
Swammerdamia_caesiella_572902_GU439158	574	65474	218742	83366	321146	277542	77162	77162
Synaxis_jubararia_693958_HQ649477	574	65474	218742	83366	321146	277542	77162	77162
Talanga_deliciosa_581256_FJ500927	574	65474	218742	83366	321146	277542	77162	77162
Thera_juniperata_689108_GU438684	574	65474	218742	83366	321146	277542	77162	77162
Zeugma_recusataria_581284_FJ501157	574	65474	218742	83366	321146	277542	77162	77162
Acasis_viridata_691616_GU089567	575	65474	218742	83366	321146	277542	77162	77162
Achlyodes_pallida_354750_DQ291766	575	65474	218742	83366	301706	260742	77162	77162
Agrotis_gladiaria_689056_GU438721	575	65474	218742	83366	321146	277542	77162	77162
Aguna_asander_354758_DQ291782	575	65474	218742	83366	301706	260742	77162	77162
Anaplectoides_prasina_214030_GU094943	575	65474	218742	83366	311426	269142	77162	77162
Apotomis_capreana_989741_GU093030	575	65474	218742	83366	301706	260742	77162	77162
Aristotelia_intermediella_687326_GU095543	575	65474	218742	83366	321146	277542	77162	77162
Asota_caricae_95193_FJ500046	575	65474	218742	83366	321146	277542	77162	77162
Baileya_australis_689066_GU089678	575	65474	218742	83366	321146	277542	77162	77162
Biston_betularia_82595_GU094961	575	65474	218742	83366	311426	269142	77162	77162
Chionodes_mediofuscella_572738_GU095649	575	65474	218742	83366	311426	269142	77162	77162
Choristoneura_fractivittana_687023_GU091582	575	65474	218742	83366	321146	277542	77162	77162
Codatractus_imalena_354868_DQ292199	575	65474	218742	83366	301706	260742	77162	77162
Coleophora_deauratella_687026_GU092284	575	65474	218742	83366	321146	277542	77162	77162
Coleophora_glissandella_700086_GU096309	575	65474	218742	83366	311426	269142	77162	77162
Coleophora_manitoba_700089_GU096326	575	65474	218742	83366	311426	269142	77162	77162
Copivaleria_grotei_214097_GU091627	575	65474	218742	83366	321146	277542	77162	77162
Eupyrrhoglossum_sagra_325882_DQ276221	575	65474	218742	83366	291986	252342	77162	77162
Homona_mermerodes_408664_EF070817	575	65474	218742	83366	321146	277542	77162	77162
Lomographa_vestaliata_214194_GU095928	575	65474	218742	83366	311426	269142	77162	77162
Mellea_nitida_581269_FJ500590	575	65474	218742	83366	321146	277542	77162	77162
Mesoleuca_gratulata_942325_HQ648882	575	65474	218742	83366	321146	277542	77162	77162
Operophtera_bruceata_670952_GU094138	575	65474	218742	83366	311426	269142	77162	77162
Orthosia_revicta_214293_GU092518	575	65474	218742	83366	321146	277542	77162	77162
Pellicia_arina_355053_DQ292839	575	65474	218742	83366	291986	252342	77162	77162
Peridea_angulosa_688386_GU089503	575	65474	218742	83366	321146	277542	77162	77162
Plagodis_dolabraria_934889_HQ601520	575	65474	218742	83366	321146	321146	77162	77162
Pyrrharctia_isabella_214332_GU089219	575	65474	218742	83366	321146	277542	77162	77162
Rheumaptera_hastata_691601_GU090173	575	65474	218742	83366	321146	277542	77162	77162
Rheumaptera_undulata_572890_GU097068	575	65474	218742	83366	321146	277542	77162	77162
Scopula_limboundata_214343_GU089243	575	65474	218742	83366	321146	277542	77162	77162
Sphinx_drupiferarum_690676_GU092656	575	65474	218742	83366	321146	277542	77162	77162
Talanga_deliciosa_581256_FJ500930	575	65474	218742	83366	321146	277542	77162	77162
Taniva_albolineana_572905_GU096130	575	65474	218742	83366	311426	269142	77162	77162
Xenotemna_pallorana_690204_GU439184	575	65474	218742	83366	321146	277542	77162	77162
Zale_minerea_572796_GU092693	575	65474	218742	83366	321146	277542	77162	77162
Zale_minerea_572796_GU092694	575	65474	218742	83366	321146	277542	77162	77162
Acleris_semiannula_687004_GU092975	576	65474	218742	83366	321146	277542	77162	77162
Acronicta_dactylina_214017_GU094819	576	65474	218742	83366	311426	269142	77162	77162
Allagrapha_aerea_214022_GU438728	576	65474	218742	83366	321146	277542	77162	77162
Anticollix_sparsata_505414_HQ601056	576	65474	218742	83366	321146	321146	77162	77162
Besma_quercivoraria_214071_GU089686	576	65474	218742	83366	321146	277542	77162	77162
Biston_stratarius_722658_GU654880	576	65474	218742	83366	321146	321146	77162	77162
Bucculatrix_ainsliella_572731_GU096249	576	65474	218742	83366	311426	269142	77162	77162
Cerodirphia_speciosa_555076_FJ026972	576	65474	218742	83366	321146	277542	77162	77162
Coelorhyncidia_nitidalis_581265_FJ500162	576	65474	218742	83366	321146	277542	77162	77162
Coleophora_manitoba_700089_GU096325	576	65474	218742	83366	311426	269142	77162	77162
Coleophora_rosacella_700093_GU096364	576	65474	218742	83366	311426	269142	77162	77162
Ectropis_crepuscularia_572747_HQ601181	576	65474	218742	83366	321146	321146	77162	77162
Erebia_ligea_111903_HM902069	576	65474	218742	83366	291986	252342	77162	77162
Eupithecia_tantillaria_934859_HQ601315	576	65474	218742	83366	321146	321146	77162	77162
Furcula_borealis_214151_GU092365	576	65474	218742	83366	321146	277542	77162	77162
Hydriomena_divisaria_721892_HQ648487	576	65474	218742	83366	321146	277542	77162	77162
Jodis_albifusa_582823_FJ500429	576	65474	218742	83366	321146	277542	77162	77162
Lacinipolia_renigera_56390_GU088930	576	65474	218742	83366	321146	277542	77162	77162
Lobophora_nivigerata_214190_GU438964	576	65474	218742	83366	321146	277542	77162	77162
Lobophora_nivigerata_214190_GU438967	576	65474	218742	83366	321146	277542	77162	77162
Macaria_bicolorata_689096_GU438976	576	65474	218742	83366	321146	277542	77162	77162
Pediasia_trisecta_689145_GU439078	576	65474	218742	83366	321146	277542	77162	77162
Phigalia_titea_687504_GU091973	576	65474	218742	83366	321146	277542	77162	77162
Phlogophora_periculosa_320090_GU439095	576	65474	218742	83366	321146	277542	77162	77162
Phlogophora_periculosa_320090_GU439096	576	65474	218742	83366	321146	277542	77162	77162
Pyrrharctia_isabella_214332_GU090162	576	65474	218742	83366	321146	277542	77162	77162
Raphia_frater_214333_GU095376	576	65474	218742	83366	321146	277542	77162	77162
Salebriaria_engeli_687127_GU096058	576	65474	218742	83366	311426	269142	77162	77162
Sphinx_kalmiae_522708_GU089268	576	65474	218742	83366	321146	277542	77162	77162
Talanga_deliciosa_581256_FJ500929	576	65474	218742	83366	321146	277542	77162	77162
Talanga_deliciosa_581256_FJ500931	576	65474	218742	83366	321146	277542	77162	77162
Thera_juniperata_689108_GU094352	576	65474	218742	83366	311426	269142	77162	77162
Troides_amphrysus_95589_EF514412	576	65474	218742	83366	321146	277542	77162	77162
Troides_haliphron_129453_EF514415	576	65474	218742	83366	321146	277542	77162	77162
Troides_hypolitus_95588_EF514416	576	65474	218742	83366	321146	277542	77162	77162
Agrotis_ipsilon_56364_GU438724	577	65474	227262	83366	321146	277542	77162	77162
Apeira_syringaria_934915_GU654862	577	65474	227262	83366	321146	321146	77162	77162
Coleophora_rosacella_700093_GU096361	577	65474	227262	83366	311426	269142	77162	77162
Cyclophora_pendulinaria_214108_GU438165	577	65474	227262	83366	321146	277542	77162	77162
Dendrolimus_pini_151304_HM393233	577	65474	227262	83366	291986	252342	77162	77162
Digrammia_continuata_663910_GU093198	577	65474	227262	83366	321146	277542	77162	77162
Dyspteris_abortivaria_214120_GU091067	577	65474	227262	83366	321146	277542	77162	77162
Eupithecia_lariciata_572762_GU093279	577	65474	227262	83366	321146	277542	77162	77162
Eupithecia_satyrata_214143_HQ648349	577	65474	227262	83366	321146	277542	77162	77162
Heterocampa_guttivitta_214164_GU089451	577	65474	227262	83366	321146	277542	77162	77162
Hydriomena_transfigurata_214172_GU088862	577	65474	227262	83366	321146	277542	77162	77162
Hypagyrtis_piniata_688412_GU092399	577	65474	227262	83366	321146	277542	77162	77162
Landryia_scintillifera_702318_GU096491	577	65474	227262	83366	311426	269142	77162	77162
Lithophane_grotei_689092_GU438407	577	65474	227262	83366	321146	277542	77162	77162
Lycaena_dorcas_580920_GU096967	577	65474	227262	83366	321146	277542	77162	77162
Meropleon_diversicolor_721919_GU439013	577	65474	227262	83366	321146	277542	77162	77162
Perizoma_parallelolineatum_934905_HQ601433	577	65474	227262	83366	321146	321146	77162	77162
Pero_morrisonaria_214305_GU089149	577	65474	227262	83366	321146	277542	77162	77162
Phigalia_titea_687504_GU091966	577	65474	227262	83366	321146	277542	77162	77162
Pseudochazara_turkestana_turkestana_596662_FJ664023	577	65474	227262	83366	321146	277542	77162	77162
Raphia_frater_214333_GU095373	577	65474	227262	83366	321146	277542	77162	77162
Semioscopis_inornata_687133_GU092096	577	65474	227262	83366	321146	277542	77162	77162
Syncopacma_palpilineella_687512_GU096124	577	65474	227262	83366	311426	269142	77162	77162
Xylophanes_neoptolemus_325866_FJ026891	577	65474	227262	83366	321146	277542	77162	77162
Zeugma_recusataria_581284_FJ501158	577	65474	227262	83366	321146	277542	77162	77162
Addaea_pusilla_581260_FJ499870	578	65474	227262	83366	321146	277542	77162	77162
Addaea_pusilla_581260_FJ499872	578	65474	227262	83366	321146	277542	77162	77162
Adoxophyes_thoracica_581253_FJ499940	578	65474	227262	83366	321146	277542	77162	77162
Agriopodes_fallax_689117_GU091535	578	65474	227262	83366	321146	277542	77162	77162
Anavitrinella_pampinaria_214032_GU093006	578	65474	227262	83366	321146	277542	77162	77162
Apantesis_phalerata_500498_GU089366	578	65474	227262	83366	321146	277542	77162	77162
Apantesis_phalerata_500498_GU089367	578	65474	227262	83366	321146	277542	77162	77162
Autographa_precationis_319802_GU438759	578	65474	227262	83366	321146	277542	77162	77162
Biston_betularia_82595_GU091559	578	65474	227262	83366	321146	277542	77162	77162
Biston_betularia_82595_GU093058	578	65474	227262	83366	321146	277542	77162	77162
Brachionycha_borealis_687080_GU095557	578	65474	227262	83366	321146	277542	77162	77162
Cameraria_ohridella_199129_GQ144163	578	65474	227262	83366	321146	277542	77162	77162
Coleophora_cratipennella_687296_GU093123	578	65474	227262	83366	321146	277542	77162	77162
Ennomos_magnaria_214129_GU438865	578	65474	227262	83366	321146	277542	77162	77162
Eupithecia_cauchiata_934843_HQ601260	578	65474	227262	83366	321146	321146	77162	77162
Eurois_astricta_685406_GU096910	578	65474	227262	83366	321146	277542	77162	77162
Feltia_jaculifera_48986_GU438901	578	65474	227262	83366	321146	277542	77162	77162
Gillmeria_pallidactyla_687094_GU093328	578	65474	227262	83366	321146	277542	77162	77162
Heterocampa_subrotata_688593_GU089456	578	65474	227262	83366	321146	277542	77162	77162
Horisme_intestinata_687098_GU095917	578	65474	227262	83366	311426	269142	77162	77162
Hypaedalea_insignis_1087165_JN678071	578	65474	227262	83366	321146	277542	77162	77162
Lycaeides_argyrognomon_155165_FJ663956	578	65474	227262	83366	321146	277542	77162	77162
Macaria_oweni_721893_GU438450	578	65474	227262	83366	321146	277542	77162	77162
Oligocentria_semirufescens_688422_GU094123	578	65474	227262	83366	311426	269142	77162	77162
Ostrinia_nubilalis_29057_GU439056	578	65474	227262	83366	321146	277542	77162	77162
Paonias_excaecata_119280_GU088012	578	65474	227262	83366	321146	277542	77162	77162
Pero_honestaria_214304_GU092579	578	65474	227262	83366	321146	277542	77162	77162
Pero_honestaria_214304_GU093566	578	65474	227262	83366	321146	277542	77162	77162
Plagodis_phlogosaria_214312_GU093576	578	65474	227262	83366	321146	277542	77162	77162
Plagodis_phlogosaria_214312_GU094261	578	65474	227262	83366	311426	269142	77162	77162
Plebejus_idas_155166_GU097055	578	65474	227262	83366	321146	277542	77162	77162
Polyctor_polyctor_355081_DQ293031	578	65474	227262	83366	291986	252342	77162	77162
Polyctor_polyctor_355081_DQ293033	578	65474	227262	83366	291986	252342	77162	77162
Polyctor_polyctor_355081_DQ293035	578	65474	227262	83366	291986	252342	77162	77162
Protitame_virginalis_572886_GU439107	578	65474	227262	83366	321146	277542	77162	77162
Rhodoneura_aurata_581280_FJ500873	578	65474	227262	83366	321146	277542	77162	77162
Saliana_fusta_355140_DQ293301	578	65474	227262	83366	301706	260742	77162	77162
Schizura_concinna_688603_GU089524	578	65474	227262	83366	321146	277542	77162	77162
Thera_juniperata_689108_GU439170	578	65474	227262	83366	321146	277542	77162	77162
Tosta_platypterus_355185_DQ293611	578	65474	227262	83366	291986	252342	77162	77162
Agriopis_marginaria_190331_HQ601031	579	65474	227262	83366	321146	321146	77162	77162
Apamea_dubitans_689059_GU090325	579	65474	227262	83366	321146	277542	77162	77162
Apantesis_nais_464719_GU089362	579	65474	227262	83366	321146	277542	77162	77162
Aphelia_alleniana_685419_GU096633	579	65474	227262	83366	321146	277542	77162	77162
Bucculatrix_ainsliella_572731_GU096245	579	65474	227262	83366	311426	269142	77162	77162
Capsula_oblonga_721915_GU438749	579	65474	227262	83366	321146	277542	77162	77162
Chlorochlamys_chloroleucaria_214085_GU093104	579	65474	227262	83366	321146	277542	77162	77162
Coleophora_trifolii_572743_GU093136	579	65474	227262	83366	321146	277542	77162	77162
Coleophora_trifolii_572743_GU093137	579	65474	227262	83366	321146	277542	77162	77162
Digrammia_continuata_663910_GU093195	579	65474	227262	83366	321146	277542	77162	77162
Digrammia_curvata_942228_HQ647641	579	65474	227262	83366	321146	277542	77162	77162
Elophila_obliteralis_687493_GU438852	579	65474	227262	83366	321146	277542	77162	77162
Erynnis_icelus_520880_GU088761	579	65474	227262	83366	321146	277542	77162	77162
Euchloe_transcaspica_415336_FJ663459	579	65474	227262	83366	321146	277542	77162	77162
Eupithecia_columbiata_572760_GU096452	579	65474	227262	83366	311426	269142	77162	77162
Eupithecia_goossensiata_934849_HQ601271	579	65474	227262	83366	321146	321146	77162	77162
Eupithecia_miserulata_688374_GU093287	579	65474	227262	83366	321146	277542	77162	77162
Gabriola_dyari_572851_HQ648419	579	65474	227262	83366	321146	277542	77162	77162
Helcystogramma_casca_700101_GU096471	579	65474	227262	83366	311426	269142	77162	77162
Horisme_intestinata_687098_GU088854	579	65474	227262	83366	321146	277542	77162	77162
Landryia_scintillifera_702318_GU096487	579	65474	227262	83366	311426	269142	77162	77162
Lycaena_dorcas_580920_GU096971	579	65474	227262	83366	321146	277542	77162	77162
Macaria_bisignata_663899_GU094053	579	65474	227262	83366	311426	269142	77162	77162
Macaria_notata_688445_GU088986	579	65474	227262	83366	321146	277542	77162	77162
Oidaematophorus_homodactylus_688447_GU093338	579	65474	227262	83366	321146	277542	77162	77162
Oncocnemis_saundersiana_689100_GU439049	579	65474	227262	83366	321146	277542	77162	77162
Oneida_lunulalis_688633_GU089066	579	65474	227262	83366	321146	277542	77162	77162
Paonias_excaecata_119280_GU088014	579	65474	227262	83366	321146	277542	77162	77162
Perizoma_bifaciatum_934817_HQ601504	579	65474	227262	83366	321146	321146	77162	77162
Pero_ancetaria_663889_GU091357	579	65474	227262	83366	321146	277542	77162	77162
Pheosia_tremula_988019_HM393259	579	65474	227262	83366	291986	252342	77162	77162
Phigalia_titea_687504_GU093570	579	65474	227262	83366	321146	277542	77162	77162
Philiris_moira_581278_FJ500843	579	65474	227262	83366	321146	277542	77162	77162
Philiris_moira_581278_FJ500845	579	65474	227262	83366	321146	277542	77162	77162
Plebejus_idas_155166_GU097052	579	65474	227262	83366	321146	277542	77162	77162
Schausiella_santarosensis_316004_DQ291728	579	65474	227262	83366	301706	260742	77162	77162
Sericosema_juturnaria_942407_HQ649369	579	65474	227262	83366	321146	277542	77162	77162
Sphecodina_abbottii_119284_GU087562	579	65474	227262	83366	321146	277542	77162	77162
Talanga_deliciosa_581256_FJ500925	579	65474	227262	83366	321146	277542	77162	77162
Udea_rubigalis_688605_GU439178	579	65474	227262	83366	321146	277542	77162	77162
Xestia_cnigrum_987431_GU092167	579	65474	227262	83366	321146	277542	77162	77162
Acronicta_americana_688356_GU088541	580	65474	227262	83366	321146	277542	77162	77162
Agonopterix_pulvipennella_262441_GU093699	580	65474	227262	83366	311426	269142	77162	77162
Agrotis_venerabilis_689057_GU093709	580	65474	227262	83366	311426	269142	77162	77162
Anastrus_sempiternus_354765_DQ291808	580	65474	227262	83366	301706	260742	77162	77162
Argyrotaenia_mariana_687017_GU095522	580	65474	227262	83366	321146	277542	77162	77162
Biston_betularia_82595_GU093057	580	65474	227262	83366	321146	277542	77162	77162
Biston_betularia_82595_GU093063	580	65474	227262	83366	321146	277542	77162	77162
Catocala_ultronia_56376_GU438794	580	65474	227262	83366	321146	277542	77162	77162
Ceratodalia_gueneata_572824_HQ647575	580	65474	227262	83366	321146	277542	77162	77162
Charaxes_fournierae_fournierae_743686_GU937050	580	65474	227262	83366	321146	277542	77162	77162
Clostera_pigra_753165_JF415331	580	65474	227262	83366	321146	321146	77162	77162
Cobalopsis_nero_354862_DQ292160	580	65474	227262	83366	301706	260742	77162	77162
Cobalopsis_nero_354862_DQ292162	580	65474	227262	83366	301706	260742	77162	77162
Coleophora_seminella_700095_GU096375	580	65474	227262	83366	311426	269142	77162	77162
Coleophora_trifolii_572743_GU093129	580	65474	227262	83366	321146	277542	77162	77162
Copivaleria_grotei_214097_GU093142	580	65474	227262	83366	321146	277542	77162	77162
Coryphista_meadii_942376_HQ647614	580	65474	227262	83366	321146	277542	77162	77162
Cynea_anthracinus_354894_DQ292239	580	65474	227262	83366	301706	260742	77162	77162
Datana_integerrima_688590_GU089411	580	65474	227262	83366	321146	277542	77162	77162
Eilema_bicolor_464723_GU089420	580	65474	227262	83366	321146	277542	77162	77162
Eupithecia_borealis_942268_HQ648219	580	65474	227262	83366	321146	277542	77162	77162
Eupithecia_miserulata_688374_GU438888	580	65474	227262	83366	321146	277542	77162	77162
Eupithecia_subfuscata_216862_GU093298	580	65474	227262	83366	321146	277542	77162	77162
Euploea_core_127258_GU012601	580	65474	227262	83366	301706	260742	77162	77162
Gluphisia_septentrionis_95213_GU095073	580	65474	227262	83366	311426	269142	77162	77162
Hypoprepia_miniata_56596_GU089465	580	65474	227262	83366	321146	277542	77162	77162
Lacinipolia_meditata_689089_GU438953	580	65474	227262	83366	321146	277542	77162	77162
Lacinipolia_renigera_56390_GU438958	580	65474	227262	83366	321146	277542	77162	77162
Macronoctua_onusta_689137_GU090562	580	65474	227262	83366	321146	277542	77162	77162
Metanema_inatomaria_214246_GU094084	580	65474	227262	83366	311426	269142	77162	77162
Microcrambus_elegans_687109_GU439019	580	65474	227262	83366	321146	277542	77162	77162
Orthonama_obstipata_214290_GU439053	580	65474	227262	83366	321146	277542	77162	77162
Perizoma_obsoletata_934887_HQ601508	580	65474	227262	83366	321146	321146	77162	77162
Pero_ancetaria_663889_GU439083	580	65474	227262	83366	321146	277542	77162	77162
Pero_honestaria_214304_GU092568	580	65474	227262	83366	321146	277542	77162	77162
Pleuroprucha_insulsaria_688426_GU094263	580	65474	227262	83366	311426	269142	77162	77162
Quinta_cannae_355117_DQ293191	580	65474	227262	83366	301706	260742	77162	77162
Ridens_biolleyi_355126_DQ293209	580	65474	227262	83366	291986	252342	77162	77162
Ridens_biolleyi_355126_DQ293215	580	65474	227262	83366	291986	252342	77162	77162
Saliana_triangularis_355142_DQ293283	580	65474	227262	83366	301706	260742	77162	77162
Sparganothis_unifasciana_688391_GU093624	580	65474	227262	83366	321146	277542	77162	77162
Sphinx_chersis_119288_GU095398	580	65474	227262	83366	321146	277542	77162	77162
Synapte_salenus_355155_DQ293340	580	65474	227262	83366	301706	260742	77162	77162
Synapte_silius_355156_DQ293345	580	65474	227262	83366	301706	260742	77162	77162
Synapte_silius_355156_DQ293346	580	65474	227262	83366	301706	260742	77162	77162
Talanga_excelsalis_581257_FJ501006	580	65474	227262	83366	321146	277542	77162	77162
Taniva_albolineana_572905_GU093642	580	65474	227262	83366	321146	277542	77162	77162
Tricholita_signata_214379_GU091460	580	65474	227262	83366	321146	277542	77162	77162
Zegris_fausti_596666_FJ664090	580	65474	227262	83366	321146	277542	77162	77162
Acrobasis_demotella_687069_GU088188	581	65474	227262	83366	321146	277542	77162	77162
Addaea_pusilla_581260_FJ499871	581	65474	227262	83366	321146	277542	77162	77162
Adeloneivaia_isara_316009_DQ266540	581	65474	227262	83366	321146	277542	77162	77162
Agrochola_bicolorago_689303_GU439156	581	65474	227262	83366	321146	277542	77162	77162
Archips_packardiana_191714_GU438750	581	65474	227262	83366	321146	277542	77162	77162
Archips_packardiana_191714_GU438751	581	65474	227262	83366	321146	277542	77162	77162
Asota_caricae_95193_FJ500051	581	65474	227262	83366	321146	277542	77162	77162
Besma_endropiaria_663893_GU093052	581	65474	227262	83366	321146	277542	77162	77162
Biston_betularia_82595_GU091560	581	65474	227262	83366	321146	277542	77162	77162
Bleptina_caradrinalis_688400_GU093071	581	65474	227262	83366	321146	277542	77162	77162
Cameraria_aceriella_687288_GU095616	581	65474	227262	83366	321146	277542	77162	77162
Caripeta_angustiorata_689068_GU093089	581	65474	227262	83366	321146	277542	77162	77162
Caripeta_divisata_214075_GU094979	581	65474	227262	83366	311426	269142	77162	77162
Chionodes_praeclarella_687021_GU095653	581	65474	227262	83366	311426	269142	77162	77162
Cobalopsis_nero_354862_DQ292164	581	65474	227262	83366	301706	260742	77162	77162
Costaconvexa_centrostrigaria_214291_GU093150	581	65474	227262	83366	321146	277542	77162	77162
Crambus_agitatellus_688369_GU089392	581	65474	227262	83366	321146	277542	77162	77162
Ellida_caniplaga_214127_GU089421	581	65474	227262	83366	321146	277542	77162	77162
Ethmia_bipunctella_687037_GU093236	581	65474	227262	83366	321146	277542	77162	77162
Eucosma_derelecta_687040_GU438876	581	65474	227262	83366	321146	277542	77162	77162
Eupithecia_pyreneata_934857_HQ601299	581	65474	227262	83366	321146	321146	77162	77162
Eupithecia_tripunctaria_934860_HQ601323	581	65474	227262	83366	321146	321146	77162	77162
Eupyrrhoglossum_sagra_325882_DQ276226	581	65474	227262	83366	291986	252342	77162	77162
Iridopsis_larvaria_572866_GU088916	581	65474	227262	83366	321146	277542	77162	77162
Lacinipolia_olivacea_688381_GU093389	581	65474	227262	83366	321146	277542	77162	77162
Limenitis_arthemis_124411_GU096966	581	65474	227262	83366	321146	277542	77162	77162
Lycaena_phlaeas_282391_FJ663739	581	65474	227262	83366	321146	277542	77162	77162
Meekiaria_purpurea_582819_FJ500495	581	65474	227262	83366	321146	277542	77162	77162
Meekiaria_purpurea_582819_FJ500497	581	65474	227262	83366	321146	277542	77162	77162
Meekiaria_purpurea_582819_FJ500498	581	65474	227262	83366	321146	277542	77162	77162
Microcrambus_elegans_687109_GU439018	581	65474	227262	83366	321146	277542	77162	77162
Nemoria_bistriaria_485646_GU439034	581	65474	227262	83366	321146	277542	77162	77162
Ocyba_calathana_355025_DQ292784	581	65474	227262	83366	301706	260742	77162	77162
Olethreutes_olivaceana_690194_GU093510	581	65474	227262	83366	321146	277542	77162	77162
Orthonama_obstipata_214290_GU439051	581	65474	227262	83366	321146	277542	77162	77162
Pero_honestaria_214304_GU092571	581	65474	227262	83366	321146	277542	77162	77162
Philiris_moira_581278_FJ500847	581	65474	227262	83366	321146	277542	77162	77162
Phyllonorycter_basistrigella_687483_GU096018	581	65474	227262	83366	311426	269142	77162	77162
Protitame_virginalis_572886_GU439105	581	65474	227262	83366	321146	277542	77162	77162
Pseudodirphia_menander_315998_DQ291674	581	65474	227262	83366	301706	260742	77162	77162
Venada_daneva_355217_DQ293861	581	65474	227262	83366	291986	252342	77162	77162
Acleris_nigrolinea_687003_GU091512	582	65474	227262	83366	321146	277542	77162	77162
Acronicta_morula_214020_GU092188	582	65474	227262	83366	321146	277542	77162	77162
Amorbia_humerosana_687012_GU093724	582	65474	227262	83366	311426	269142	77162	77162
Anagrapha_falcifera_56368_GU438738	582	65474	227262	83366	321146	277542	77162	77162
Argyresthia_conjugella_687015_GU095512	582	65474	227262	83366	321146	277542	77162	77162
Biston_betularia_82595_GU093061	582	65474	227262	83366	321146	277542	77162	77162
Biston_betularia_82595_GU093066	582	65474	227262	83366	321146	277542	77162	77162
Cobalus_fidicula_354864_DQ292172	582	65474	227262	83366	301706	260742	77162	77162
Coleophora_rosacella_700093_GU096363	582	65474	227262	83366	311426	269142	77162	77162
Coleophora_trifolii_572743_GU093131	582	65474	227262	83366	321146	277542	77162	77162
Cyclophora_pendulinaria_214108_GU093180	582	65474	227262	83366	321146	277542	77162	77162
Danaus_chrysippus_151541_GU012620	582	65474	227262	83366	301706	260742	77162	77162
Digrammia_continuata_663910_GU093192	582	65474	227262	83366	321146	277542	77162	77162
Digrammia_rippertaria_685362_GU096825	582	65474	227262	83366	321146	277542	77162	77162
Enyo_lugubris_325932_DQ276083	582	65474	227262	83366	301706	260742	77162	77162
Eucosma_tocullionana_687041_GU092341	582	65474	227262	83366	321146	277542	77162	77162
Eupithecia_linariata_873508_HQ601296	582	65474	227262	83366	321146	321146	77162	77162
Eupithecia_miserulata_688374_GU438887	582	65474	227262	83366	321146	277542	77162	77162
Eusarca_confusaria_689129_GU093305	582	65474	227262	83366	321146	277542	77162	77162
Eustroma_fasciata_942204_HQ648395	582	65474	227262	83366	321146	277542	77162	77162
Hypena_scabra_95219_GU093958	582	65474	227262	83366	311426	269142	77162	77162
Hyppa_xylinoides_214176_GU438936	582	65474	227262	83366	321146	277542	77162	77162
Joanna_joanna_354960_DQ292582	582	65474	227262	83366	301706	260742	77162	77162
Landryia_scintillifera_702318_GU096483	582	65474	227262	83366	311426	269142	77162	77162
Leucania_commoides_688382_GU093396	582	65474	227262	83366	321146	277542	77162	77162
Lomographa_vestaliata_214194_GU094044	582	65474	227262	83366	311426	269142	77162	77162
Macaria_anataria_685372_GU096985	582	65474	227262	83366	321146	277542	77162	77162
Macaria_signaria_572781_HQ648819	582	65474	227262	83366	321146	277542	77162	77162
Metanema_inatomaria_214246_HQ648913	582	65474	227262	83366	321146	277542	77162	77162
Naevolus_orius_354998_DQ292666	582	65474	227262	83366	301706	260742	77162	77162
Ornithoptera_goliath_95595_EF514418	582	65474	227262	83366	321146	277542	77162	77162
Perichares_adela_489932_DQ292890	582	65474	227262	83366	301706	260742	77162	77162
Polypogon_pedipilalis_689289_GU093684	582	65474	227262	83366	321146	277542	77162	77162
Rheumaptera_prunivorata_688389_GU089237	582	65474	227262	83366	321146	277542	77162	77162
Rheumaptera_prunivorata_688389_GU093608	582	65474	227262	83366	321146	277542	77162	77162
Rivula_propinqualis_214338_GU439125	582	65474	227262	83366	321146	277542	77162	77162
Scotopteryx_moeniata_934893_HQ601542	582	65474	227262	83366	321146	321146	77162	77162
Telemiades_fides_355167_DQ293577	582	65474	227262	83366	291986	252342	77162	77162
Tosta_gorgus_355183_DQ293607	582	65474	227262	83366	291986	252342	77162	77162
Trichopteryx_polycommata_934898_HQ601584	582	65474	227262	83366	321146	321146	77162	77162
Troides_staudingeri_129455_EF514417	582	65474	227262	83366	321146	277542	77162	77162
Venusia_cambrica_572911_GU089309	582	65474	227262	83366	321146	277542	77162	77162
Zale_bethunei_690206_GU090247	582	65474	227262	83366	321146	277542	77162	77162
Addaea_pusilla_581260_FJ499874	583	65474	227262	83366	321146	277542	77162	77162
Agrochola_bicolorago_689303_GU439154	583	65474	227262	83366	321146	277542	77162	77162
Apamea_devastator_214064_GU093021	583	65474	227262	83366	321146	277542	77162	77162
Arsenura_armida_315972_DQ291181	583	65474	227262	83366	291986	252342	77162	77162
Asota_caricae_95193_FJ500042	583	65474	227262	83366	321146	277542	77162	77162
Asota_caricae_95193_FJ500048	583	65474	227262	83366	321146	277542	77162	77162
Biston_betularia_82595_GU092246	583	65474	227262	83366	321146	277542	77162	77162
Bucculatrix_polytita_687277_GU095574	583	65474	227262	83366	321146	277542	77162	77162
Calpodes_ethlius_73634_DQ291961	583	65474	227262	83366	301706	260742	77162	77162
Campaea_perlata_82598_GU093085	583	65474	227262	83366	321146	277542	77162	77162
Cautethia_spuria_325925_DQ276004	583	65474	227262	83366	291986	252342	77162	77162
Coleophora_trifolii_572743_GU093128	583	65474	227262	83366	321146	277542	77162	77162
Coleophora_trifolii_572743_GU093135	583	65474	227262	83366	321146	277542	77162	77162
Coptotriche_citrinipennella_41018_GU096141	583	65474	227262	83366	301706	260742	77162	77162
Cucullia_asteroides_689075_GU438826	583	65474	227262	83366	321146	277542	77162	77162
Epinotia_nanana_687034_GU093231	583	65474	227262	83366	321146	277542	77162	77162
Erinnyis_crameri_354536_DQ276110	583	65474	227262	83366	291986	252342	77162	77162
Euchlaena_pectinaria_688476_GU089853	583	65474	227262	83366	321146	277542	77162	77162
Euphyia_intermediata_572758_GU438883	583	65474	227262	83366	321146	277542	77162	77162
Eusarca_confusaria_689129_GU093303	583	65474	227262	83366	321146	277542	77162	77162
Feralia_comstocki_214149_GU088803	583	65474	227262	83366	321146	277542	77162	77162
Haematopis_grataria_505416_GU438923	583	65474	227262	83366	321146	277542	77162	77162
Heterophleps_triguttaria_214167_GU095145	583	65474	227262	83366	311426	269142	77162	77162
Hypoprepia_fucosa_214174_GU089463	583	65474	227262	83366	321146	277542	77162	77162
Hypoprepia_miniata_56596_GU089464	583	65474	227262	83366	321146	277542	77162	77162
Idaea_dimidiata_572776_GU093373	583	65474	227262	83366	321146	277542	77162	77162
Ipimorpha_pleonectusa_689133_GU438941	583	65474	227262	83366	321146	277542	77162	77162
Lambdina_fiscellaria_84293_HQ648621	583	65474	227262	83366	321146	277542	77162	77162
Lycia_ursaria_689095_GU091823	583	65474	227262	83366	321146	277542	77162	77162
Macaria_minorata_663901_GU438981	583	65474	227262	83366	321146	277542	77162	77162
Macrurocampa_marthesia_688627_GU089471	583	65474	227262	83366	321146	277542	77162	77162
Meekiaria_purpurea_582819_FJ500484	583	65474	227262	83366	321146	277542	77162	77162
Metanema_inatomaria_214246_GU093477	583	65474	227262	83366	321146	277542	77162	77162
Myscelus_amystis_354992_DQ292644	583	65474	227262	83366	301706	260742	77162	77162
Mythimna_unipuncta_103831_GU439029	583	65474	227262	83366	321146	277542	77162	77162
Nemoria_bistriaria_485646_GU087965	583	65474	227262	83366	321146	277542	77162	77162
Nyceryx_coffaeae_325894_DQ276369	583	65474	227262	83366	291986	252342	77162	77162
Oligia_strigilis_988009_JF415623	583	65474	227262	83366	321146	321146	77162	77162
Ophiorrhabda_deceptor_581273_FJ500733	583	65474	227262	83366	321146	277542	77162	77162
Orthodes_cynica_214288_GU095966	583	65474	227262	83366	311426	269142	77162	77162
Papilio_glaucus_45779_GU089128	583	65474	227262	83366	321146	277542	77162	77162
Parapediasia_teterrellus_721902_GU093543	583	65474	227262	83366	301706	260742	77162	77162
Perichares_deceptus_355056_EU350691	583	65474	227262	83366	321146	277542	77162	77162
Phycitodes_reliquellus_572876_GU096013	583	65474	227262	83366	311426	269142	77162	77162
Plebejus_sartoides_596739_FJ663258	583	65474	227262	83366	321146	277542	77162	77162
Plusia_magnimacula_700108_GU096549	583	65474	227262	83366	311426	269142	77162	77162
Rothschildia_lebeau_316045_DQ266726	583	65474	227262	83366	321146	277542	77162	77162
Saliana_fusta_355140_DQ293308	583	65474	227262	83366	301706	260742	77162	77162
Talanga_deliciosa_581256_FJ500936	583	65474	227262	83366	321146	277542	77162	77162
Talanga_excelsalis_581257_FJ500965	583	65474	227262	83366	321146	277542	77162	77162
Tosta_gorgus_355183_DQ293608	583	65474	227262	83366	291986	252342	77162	77162
Acrobasis_exsulella_688580_GU089354	584	65474	227262	83366	321146	277542	77162	77162
Acronicta_innotata_688359_GU088549	584	65474	227262	83366	321146	277542	77162	77162
Albulina_sieversii_haberhaueri_596712_FJ663571	584	65474	227262	83366	321146	277542	77162	77162
Antheraea_polyphemus_7120_GU089650	584	65474	227262	83366	321146	277542	77162	77162
Aporia_crataegi_129397_HQ003987	584	65474	227262	83366	301706	260742	77162	77162
Bucculatrix_canadensisella_572732_GU095569	584	65474	227262	83366	321146	277542	77162	77162
Copaxa_moinieri_316027_DQ291476	584	65474	227262	83366	301706	260742	77162	77162
Cucullia_asteroides_689075_GU438828	584	65474	227262	83366	321146	277542	77162	77162
Cucullia_intermedia_214107_GU093175	584	65474	227262	83366	321146	277542	77162	77162
Datana_ministra_214115_GU089414	584	65474	227262	83366	321146	277542	77162	77162
Dryocampa_rubicunda_119254_GU087767	584	65474	227262	83366	321146	277542	77162	77162
Emmelina_monodactyla_467774_GU438859	584	65474	227262	83366	321146	277542	77162	77162
Euchlaena_obtusaria_689078_GU093239	584	65474	227262	83366	321146	277542	77162	77162
Eucosma_tocullionana_687041_GU091107	584	65474	227262	83366	321146	277542	77162	77162
Eulithis_prunata_934839_JF415231	584	65474	227262	83366	321146	321146	77162	77162
Eupithecia_johnstoni_689081_GU438225	584	65474	227262	83366	321146	277542	77162	77162
Eupithecia_swettii_687042_GU095854	584	65474	227262	83366	311426	269142	77162	77162
Idaea_dimidiata_572776_GU092409	584	65474	227262	83366	321146	277542	77162	77162
Inachis_io_171585_FJ663676	584	65474	227262	83366	321146	277542	77162	77162
Lacinipolia_renigera_56390_GU095177	584	65474	227262	83366	321146	277542	77162	77162
Lomographa_vestaliata_214194_GU094041	584	65474	227262	83366	311426	269142	77162	77162
Macaria_pustularia_214180_GU438982	584	65474	227262	83366	321146	277542	77162	77162
Macaria_pustularia_214180_GU438985	584	65474	227262	83366	321146	277542	77162	77162
Morrisonia_confusa_214250_GU089042	584	65474	227262	83366	321146	277542	77162	77162
Ornithoptera_priamus_95593_EF514420	584	65474	227262	83366	321146	277542	77162	77162
Orthonama_obstipata_214290_GU439052	584	65474	227262	83366	321146	277542	77162	77162
Perichares_adela_489932_DQ292903	584	65474	227262	83366	301706	260742	77162	77162
Pyrrharctia_isabella_214332_GU089520	584	65474	227262	83366	321146	277542	77162	77162
Rhinthon_molion_1095247_DQ292758	584	65474	227262	83366	321146	277542	77162	77162
Schizura_concinna_688603_GU089525	584	65474	227262	83366	321146	277542	77162	77162
Semioscopis_aurorella_689105_GU092637	584	65474	227262	83366	321146	277542	77162	77162
Sparganothis_diluticostana_687137_GU096088	584	65474	227262	83366	311426	269142	77162	77162
Stamnoctenis_morrisata_942349_HQ649413	584	65474	227262	83366	321146	277542	77162	77162
Syngrapha_alticola_685385_GU097108	584	65474	227262	83366	321146	277542	77162	77162
Syngrapha_viridisigma_685392_GU097157	584	65474	227262	83366	321146	277542	77162	77162
Talanga_excelsalis_581257_FJ501000	584	65474	227262	83366	321146	277542	77162	77162
Tetheella_fluctuosa_721173_JF415438	584	65474	227262	83366	321146	321146	77162	77162
Trichodezia_albovittata_214377_GU092682	584	65474	227262	83366	321146	277542	77162	77162
Troides_prattorum_129454_EF514421	584	65474	227262	83366	321146	277542	77162	77162
Xylophanes_loelia_354551_DQ276749	584	65474	227262	83366	291986	252342	77162	77162
Acleris_nigrolinea_687003_GU095441	585	65474	227262	83366	301706	260742	77162	77162
Acronicta_dactylina_214017_GU094839	585	65474	227262	83366	311426	269142	77162	77162
Acronicta_megacephala_987863_GU707409	585	65474	227262	83366	291986	252342	77162	77162
Addaea_pusilla_581260_FJ499873	585	65474	227262	83366	321146	277542	77162	77162
Apantesis_nais_464719_GU089363	585	65474	227262	83366	321146	277542	77162	77162
Archaeoprepona_demophon_centralis_879254_HM888248	585	65474	227262	83366	301706	260742	77162	77162
Bucculatrix_ainsliella_572731_GU095564	585	65474	227262	83366	321146	277542	77162	77162
Caloptilia_ostryaeella_687283_GU095604	585	65474	227262	83366	321146	277542	77162	77162
Cameraria_ohridella_199129_GQ144169	585	65474	227262	83366	321146	277542	77162	77162
Cephise_aelius_354846_DQ292086	585	65474	227262	83366	301706	260742	77162	77162
Coleophora_persimplexella_687302_GU095745	585	65474	227262	83366	311426	269142	77162	77162
Colias_palaeno_78620_GU096741	585	65474	227262	83366	321146	277542	77162	77162
Digrammia_rippertaria_685362_GU096836	585	65474	227262	83366	321146	277542	77162	77162
Drepana_arcuata_219515_GU089418	585	65474	227262	83366	321146	277542	77162	77162
Dysstroma_truncata_685363_GU096849	585	65474	227262	83366	321146	277542	77162	77162
Dysstroma_truncata_685363_GU096852	585	65474	227262	83366	321146	277542	77162	77162
Egira_alternans_691977_GU088745	585	65474	227262	83366	321146	277542	77162	77162
Epinotia_zandana_687036_GU095831	585	65474	227262	83366	311426	269142	77162	77162
Eupithecia_icterata_326949_HQ601274	585	65474	227262	83366	321146	321146	77162	77162
Eupithecia_pimpinellata_934855_HQ601297	585	65474	227262	83366	321146	321146	77162	77162
Euplexia_benesimilis_320088_GU096896	585	65474	227262	83366	321146	277542	77162	77162
Eurois_astricta_685406_GU096900	585	65474	227262	83366	321146	277542	77162	77162
Glyphodes_margaritaria_259339_FJ500413	585	65474	227262	83366	321146	277542	77162	77162
Glyptocera_consobrinella_687096_GU095865	585	65474	227262	83366	311426	269142	77162	77162
Hypagyrtis_piniata_688412_GU438325	585	65474	227262	83366	321146	277542	77162	77162
Hypagyrtis_unipunctata_688413_HQ648580	585	65474	227262	83366	321146	277542	77162	77162
Leucania_lapidaria_689282_GU091202	585	65474	227262	83366	321146	277542	77162	77162
Lycaena_dorcas_580920_GU096973	585	65474	227262	83366	321146	277542	77162	77162
Lycia_ursaria_689095_GU092444	585	65474	227262	83366	321146	277542	77162	77162
Macaria_anataria_685372_GU096978	585	65474	227262	83366	321146	277542	77162	77162
Macaria_anataria_685372_GU096983	585	65474	227262	83366	321146	277542	77162	77162
Marumba_juvencus_1087601_JN678251	585	65474	227262	83366	321146	277542	77162	77162
Mellea_nitida_581269_FJ500602	585	65474	227262	83366	321146	277542	77162	77162
Monopis_weaverella_700104_GU096512	585	65474	227262	83366	311426	269142	77162	77162
Pantographa_limata_688385_GU095284	585	65474	227262	83366	321146	277542	77162	77162
Paraphomia_disjuncta_581275_FJ500781	585	65474	227262	83366	321146	277542	77162	77162
Parelbella_macleannani_355046_DQ292830	585	65474	227262	83366	291986	252342	77162	77162
Parornix_vicinella_687480_GU095993	585	65474	227262	83366	311426	269142	77162	77162
Perichares_adela_489932_DQ292893	585	65474	227262	83366	301706	260742	77162	77162
Phengaris_alcon_203773_HQ004700	585	65474	227262	83366	301706	260742	77162	77162
Phengaris_alcon_203773_HQ004701	585	65474	227262	83366	301706	260742	77162	77162
Phigalia_titea_687504_GU096007	585	65474	227262	83366	311426	269142	77162	77162
Plebejus_idas_155166_GU097053	585	65474	227262	83366	321146	277542	77162	77162
Pleuroprucha_insulsaria_688426_GU091368	585	65474	227262	83366	321146	277542	77162	77162
Poanes_zabulon_691596_GU089179	585	65474	227262	83366	321146	277542	77162	77162
Pyralis_farinalis_687122_GU096049	585	65474	227262	83366	311426	269142	77162	77162
Remella_vopiscus_355121_DQ293199	585	65474	227262	83366	301706	260742	77162	77162
Rheumaptera_prunivorata_688389_GU090175	585	65474	227262	83366	321146	277542	77162	77162
Schizura_ipomoeae_572792_GU089527	585	65474	227262	83366	321146	277542	77162	77162
Scopula_limboundata_214343_GU092631	585	65474	227262	83366	321146	277542	77162	77162
Scythris_limbella_347749_GU096579	585	65474	227262	83366	311426	269142	77162	77162
Semioscopis_megamicrella_687134_GU094302	585	65474	227262	83366	311426	269142	77162	77162
Stilbosis_ostryaeella_687510_GU096114	585	65474	227262	83366	311426	269142	77162	77162
Tetracis_cachexiata_214375_GU092159	585	65474	227262	83366	321146	277542	77162	77162
Thymelicus_acteon_876078_HQ005221	585	65474	227262	83366	301706	260742	77162	77162
Xanthorhoe_labradorensis_663908_GU093676	585	65474	227262	83366	321146	277542	77162	77162
Acronicta_retardata_688361_GU089597	586	65474	227262	83366	321146	277542	77162	77162
Actias_luna_63976_GU087642	586	65474	227262	83366	321146	277542	77162	77162
Addaea_pusilla_581260_FJ499869	586	65474	227262	83366	321146	277542	77162	77162
Alsophila_pometaria_689273_GU093718	586	65474	227262	83366	311426	269142	77162	77162
Amphipyra_tragopoginis_689058_GU438736	586	65474	227262	83366	321146	277542	77162	77162
Aristotelia_intermediella_687326_GU095539	586	65474	227262	83366	321146	277542	77162	77162
Autographa_precationis_319802_GU438769	586	65474	227262	83366	321146	277542	77162	77162
Biston_betularia_82595_GU093064	586	65474	227262	83366	321146	277542	77162	77162
Chlorissa_cloraria_986954_GU687314	586	65474	227262	83366	321146	321146	77162	77162
Coleophora_simulans_513596_GU096382	586	65474	227262	83366	311426	269142	77162	77162
Coleophora_simulans_513596_GU096384	586	65474	227262	83366	311426	269142	77162	77162
Copaxa_moinieri_316027_DQ291458	586	65474	227262	83366	301706	260742	77162	77162
Crambus_agitatellus_688369_GU089391	586	65474	227262	83366	321146	277542	77162	77162
Cyclophora_pendulinaria_214108_GU093182	586	65474	227262	83366	321146	277542	77162	77162
Diacme_adipaloides_687032_GU089415	586	65474	227262	83366	321146	277542	77162	77162
Drepana_arcuata_219515_GU089419	586	65474	227262	83366	321146	277542	77162	77162
Emmelina_monodactyla_467774_GU093218	586	65474	227262	83366	321146	277542	77162	77162
Emmelina_monodactyla_467774_GU438854	586	65474	227262	83366	321146	277542	77162	77162
Enyo_ocypete_325933_DQ276073	586	65474	227262	83366	291986	252342	77162	77162
Euchlaena_johnsonaria_214123_HQ648079	586	65474	227262	83366	321146	277542	77162	77162
Euchlaena_madusaria_942260_HQ648083	586	65474	227262	83366	321146	277542	77162	77162
Euphyia_intermediata_572758_GU093263	586	65474	227262	83366	321146	277542	77162	77162
Eupithecia_misturata_572765_HQ648292	586	65474	227262	83366	321146	277542	77162	77162
Eurois_astricta_685406_GU096907	586	65474	227262	83366	321146	277542	77162	77162
Geina_sheppardi_687495_GU095859	586	65474	227262	83366	311426	269142	77162	77162
Heterocampa_obliqua_688477_GU089455	586	65474	227262	83366	321146	277542	77162	77162
Hypagyrtis_unipunctata_688413_GU438327	586	65474	227262	83366	321146	277542	77162	77162
Ipimorpha_pleonectusa_689133_GU091184	586	65474	227262	83366	321146	277542	77162	77162
Leucania_ursula_688484_GU089981	586	65474	227262	83366	321146	277542	77162	77162
Lycaena_dorcas_580920_GU096972	586	65474	227262	83366	321146	277542	77162	77162
Lycia_ursaria_689095_GU091824	586	65474	227262	83366	321146	277542	77162	77162
Macaria_anataria_685372_GU096982	586	65474	227262	83366	321146	277542	77162	77162
Nadata_gibbosa_214255_GU089487	586	65474	227262	83366	321146	277542	77162	77162
Ornithoptera_aesacus_129447_EF514422	586	65474	227262	83366	321146	277542	77162	77162
Perizoma_bifaciatum_934817_HQ601503	586	65474	227262	83366	321146	321146	77162	77162
Pero_honestaria_214304_GU091359	586	65474	227262	83366	321146	277542	77162	77162
Polia_nimbosa_214315_GU438610	586	65474	227262	83366	321146	277542	77162	77162
Ridens_biolleyi_355126_DQ293211	586	65474	227262	83366	291986	252342	77162	77162
Ridens_biolleyi_355126_DQ293212	586	65474	227262	83366	291986	252342	77162	77162
Ridens_biolleyi_355126_DQ293214	586	65474	227262	83366	291986	252342	77162	77162
Schizura_leptinoides_688390_GU089530	586	65474	227262	83366	321146	277542	77162	77162
Sciota_subcaesiella_688641_GU089259	586	65474	227262	83366	321146	277542	77162	77162
Semioscopis_inornata_687133_GU092120	586	65474	227262	83366	321146	277542	77162	77162
Sparganothis_diluticostana_687137_GU096090	586	65474	227262	83366	311426	269142	77162	77162
Sparganothis_unifasciana_688391_GU093626	586	65474	227262	83366	321146	277542	77162	77162
Speranza_loricaria_722670_HQ648737	586	65474	227262	83366	321146	277542	77162	77162
Synchlora_frondaria_485633_GU093635	586	65474	227262	83366	321146	277542	77162	77162
Syngrapha_interrogationis_685387_GU097137	586	65474	227262	83366	321146	277542	77162	77162
Talanga_deliciosa_581256_FJ500934	586	65474	227262	83366	321146	277542	77162	77162
Udea_rubigalis_688605_GU439177	586	65474	227262	83366	321146	277542	77162	77162
Unadophanes_trissomita_581282_FJ501100	586	65474	227262	83366	321146	277542	77162	77162
Ypsolopha_dentella_687148_GU093682	586	65474	227262	83366	321146	277542	77162	77162
Acronicta_oblinita_690170_GU091526	587	65474	227262	83366	321146	277542	77162	77162
Allotria_elonympha_688501_GU087649	587	65474	227262	83366	321146	277542	77162	77162
Autographa_precationis_319802_GU438760	587	65474	227262	83366	321146	277542	77162	77162
Biston_betularia_82595_GU438097	587	65474	227262	83366	321146	277542	77162	77162
Cabera_variolaria_688366_GU438773	587	65474	227262	83366	321146	277542	77162	77162
Canarsia_ulmiarrosorella_687082_GU095624	587	65474	227262	83366	311426	269142	77162	77162
Coleophora_brunneipennis_513588_GU096292	587	65474	227262	83366	311426	269142	77162	77162
Coleophora_latronella_687298_GU096315	587	65474	227262	83366	311426	269142	77162	77162
Coleophora_ostryae_687301_GU095736	587	65474	227262	83366	311426	269142	77162	77162
Copivaleria_grotei_214097_GU093139	587	65474	227262	83366	321146	277542	77162	77162
Cydia_pomonella_82600_GU093184	587	65474	227262	83366	321146	277542	77162	77162
Digrammia_rippertaria_685362_GU096832	587	65474	227262	83366	321146	277542	77162	77162
Epinotia_nanana_687034_GU093232	587	65474	227262	83366	321146	277542	77162	77162
Ethmia_bipunctella_687037_GU093235	587	65474	227262	83366	321146	277542	77162	77162
Eulithis_xylina_685364_HQ648160	587	65474	227262	83366	321146	277542	77162	77162
Graphiphora_augur_688406_GU091148	587	65474	227262	83366	321146	277542	77162	77162
Halysidota_harrisii_500505_GU088814	587	65474	227262	83366	321146	277542	77162	77162
Hydrelia_inornata_688377_GU438306	587	65474	227262	83366	321146	277542	77162	77162
Hypoprepia_fucosa_214174_GU087879	587	65474	227262	83366	321146	277542	77162	77162
Lithomoia_solidaginis_987970_HM904549	587	65474	227262	83366	291986	252342	77162	77162
Lycia_ursaria_689095_GU091822	587	65474	227262	83366	321146	277542	77162	77162
Macaria_alternata_934878_GU654902	587	65474	227262	83366	321146	321146	77162	77162
Mellea_nitida_581269_FJ500603	587	65474	227262	83366	321146	277542	77162	77162
Mythimna_oxygala_685376_GU439022	587	65474	227262	83366	321146	277542	77162	77162
Notodonta_scitipennis_689286_GU094117	587	65474	227262	83366	311426	269142	77162	77162
Ocyba_calathana_355025_DQ292783	587	65474	227262	83366	301706	260742	77162	77162
Pantographa_limata_688385_GU439063	587	65474	227262	83366	321146	277542	77162	77162
Paonias_myops_82624_GU092549	587	65474	227262	83366	321146	277542	77162	77162
Perichares_geonomaphaga_489933_DQ292855	587	65474	227262	83366	301706	260742	77162	77162
Perichares_poaceaphaga_489934_DQ292940	587	65474	227262	83366	301706	260742	77162	77162
Perichares_poaceaphaga_489934_DQ292941	587	65474	227262	83366	301706	260742	77162	77162
Perichares_poaceaphaga_489934_DQ292942	587	65474	227262	83366	301706	260742	77162	77162
Perichares_prestoeaphaga_489935_DQ292871	587	65474	227262	83366	301706	260742	77162	77162
Rivula_propinqualis_214338_GU096056	587	65474	227262	83366	311426	269142	77162	77162
Saliana_esperi_355139_DQ293292	587	65474	227262	83366	301706	260742	77162	77162
Saliana_esperi_355139_DQ293293	587	65474	227262	83366	301706	260742	77162	77162
Saliana_esperi_355139_DQ293295	587	65474	227262	83366	301706	260742	77162	77162
Sciota_celtidella_688640_GU089253	587	65474	227262	83366	321146	277542	77162	77162
Talanga_excelsalis_581257_FJ501001	587	65474	227262	83366	321146	277542	77162	77162
Tetracis_cachexiata_214375_GU094338	587	65474	227262	83366	311426	269142	77162	77162
Thallophaga_hyperborea_942416_HQ649550	587	65474	227262	83366	321146	277542	77162	77162
Xylophanes_chiron_283838_DQ276605	587	65474	227262	83366	291986	252342	77162	77162
Agrochola_bicolorago_689303_GU439155	588	65474	227262	83366	321146	277542	77162	77162
Asota_caricae_95193_FJ500045	588	65474	227262	83366	321146	277542	77162	77162
Atteva_aurea_721898_GU093755	588	65474	227262	83366	301706	260742	77162	77162
Biston_betularia_82595_GU093780	588	65474	227262	83366	311426	269142	77162	77162
Cepphis_armataria_214079_GU092262	588	65474	227262	83366	321146	277542	77162	77162
Choristoneura_rosaceana_27543_GU093111	588	65474	227262	83366	321146	277542	77162	77162
Choristoneura_rosaceana_27543_GU438806	588	65474	227262	83366	321146	277542	77162	77162
Clostera_apicalis_214091_GU091608	588	65474	227262	83366	321146	277542	77162	77162
Coleophora_simulans_513596_GU096383	588	65474	227262	83366	311426	269142	77162	77162
Cymaenes_odilia_trebius_354887_DQ292236	588	65474	227262	83366	301706	260742	77162	77162
Dichomeris_punctipennella_691571_GU096434	588	65474	227262	83366	311426	269142	77162	77162
Digrammia_continuata_663910_GU093196	588	65474	227262	83366	321146	277542	77162	77162
Digrammia_rippertaria_685362_HQ647746	588	65474	227262	83366	321146	277542	77162	77162
Egira_dolosa_214125_GU091681	588	65474	227262	83366	321146	277542	77162	77162
Epinotia_nanana_687034_GU093234	588	65474	227262	83366	321146	277542	77162	77162
Epinotia_zandana_687036_GU095832	588	65474	227262	83366	311426	269142	77162	77162
Epirrita_autumnata_201501_GU438207	588	65474	227262	83366	321146	277542	77162	77162
Eupithecia_behrensata_942267_HQ648214	588	65474	227262	83366	321146	277542	77162	77162
Eupithecia_miserulata_688374_GU093284	588	65474	227262	83366	321146	277542	77162	77162
Eupithecia_ravocostaliata_214142_GU091719	588	65474	227262	83366	321146	277542	77162	77162
Gabriola_dyari_572851_FJ412584	588	65474	227262	83366	291986	252342	77162	77162
Issoria_lathonia_171587_FJ663683	588	65474	227262	83366	321146	277542	77162	77162
Joanna_joanna_354960_DQ292583	588	65474	227262	83366	301706	260742	77162	77162
Larisa_subsolana_691581_GU088414	588	65474	227262	83366	321146	277542	77162	77162
Macaria_granitata_663900_GU093440	588	65474	227262	83366	321146	277542	77162	77162
Macaria_oweni_721893_GU438448	588	65474	227262	83366	321146	277542	77162	77162
Moeris_stroma_354979_DQ292625	588	65474	227262	83366	301706	260742	77162	77162
Oreta_rosea_475332_GU091291	588	65474	227262	83366	321146	277542	77162	77162
Pantographa_limata_688385_GU092546	588	65474	227262	83366	321146	277542	77162	77162
Parapediasia_teterrellus_721902_GU439068	588	65474	227262	83366	321146	277542	77162	77162
Peridea_angulosa_688386_GU089504	588	65474	227262	83366	321146	277542	77162	77162
Phocides_belus_355074_DQ292975	588	65474	227262	83366	291986	252342	77162	77162
Phycitodes_reliquellus_572876_GU089167	588	65474	227262	83366	321146	277542	77162	77162
Protoboarmia_porcelaria_688428_GU094273	588	65474	227262	83366	311426	269142	77162	77162
Remella_remus_355119_DQ293195	588	65474	227262	83366	301706	260742	77162	77162
Remella_remus_355119_DQ293196	588	65474	227262	83366	301706	260742	77162	77162
Remella_vopiscus_355121_DQ293200	588	65474	227262	83366	301706	260742	77162	77162
Schreckensteinia_festaliella_687129_GU096565	588	65474	227262	83366	311426	269142	77162	77162
Sciota_vetustella_687519_GU089260	588	65474	227262	83366	321146	277542	77162	77162
Semioscopis_aurorella_689105_GU092068	588	65474	227262	83366	321146	277542	77162	77162
Sparganothis_unifasciana_688391_GU093625	588	65474	227262	83366	321146	277542	77162	77162
Synapte_syraces_355157_DQ293347	588	65474	227262	83366	301706	260742	77162	77162
Synchlora_aerata_214370_GU093632	588	65474	227262	83366	321146	277542	77162	77162
Synchlora_aerata_214370_GU439159	588	65474	227262	83366	321146	277542	77162	77162
Talanga_deliciosa_581256_FJ500943	588	65474	227262	83366	321146	277542	77162	77162
Tetracis_cachexiata_214375_GU093649	588	65474	227262	83366	321146	277542	77162	77162
Troides_haliphron_129453_EF514425	588	65474	227262	83366	321146	277542	77162	77162
Urbanus_evona_355205_DQ293760	588	65474	227262	83366	291986	252342	77162	77162
Vettius_aurelius_355224_DQ293890	588	65474	227262	83366	301706	260742	77162	77162
Zeugma_recusataria_581284_FJ501131	588	65474	227262	83366	321146	277542	77162	77162
Acasis_viretata_934820_HQ601016	589	65474	227262	83366	321146	321146	77162	77162
Acrobasis_cunulae_688579_GU089353	589	65474	227262	83366	321146	277542	77162	77162
Acronicta_oblinita_690170_GU438021	589	65474	227262	83366	321146	277542	77162	77162
Agrochola_bicolorago_689303_GU439153	589	65474	227262	83366	321146	277542	77162	77162
Agrotis_ipsilon_56364_GU093706	589	65474	227262	83366	311426	269142	77162	77162
Argyrotaenia_velutinana_106492_GU093042	589	65474	227262	83366	321146	277542	77162	77162
Autographa_precationis_319802_GU438770	589	65474	227262	83366	321146	277542	77162	77162
Cabera_erythemaria_689067_GU093783	589	65474	227262	83366	311426	269142	77162	77162
Cameraria_ohridella_199129_GQ144162	589	65474	227262	83366	321146	277542	77162	77162
Cameraria_ohridella_199129_GQ144164	589	65474	227262	83366	321146	277542	77162	77162
Catocala_amica_690173_GU089711	589	65474	227262	83366	321146	277542	77162	77162
Choristoneura_rosaceana_27543_GU093110	589	65474	227262	83366	321146	277542	77162	77162
Chytonix_palliatricula_688503_GU087734	589	65474	227262	83366	321146	277542	77162	77162
Clepsis_clemensiana_690181_GU438812	589	65474	227262	83366	321146	277542	77162	77162
Codatractus_imalena_354868_DQ292201	589	65474	227262	83366	301706	260742	77162	77162
Copaxa_moinieri_316027_DQ291463	589	65474	227262	83366	301706	260742	77162	77162
Costaconvexa_centrostrigaria_214291_GU093152	589	65474	227262	83366	321146	277542	77162	77162
Cyclophora_pendulinaria_214108_GU093179	589	65474	227262	83366	321146	277542	77162	77162
Diarsia_rosaria_320034_GU096819	589	65474	227262	83366	321146	277542	77162	77162
Dysstroma_truncata_685363_GU096848	589	65474	227262	83366	321146	277542	77162	77162
Erebia_aethiops_447833_FJ663461	589	65474	227262	83366	321146	277542	77162	77162
Erebia_callias_altajana_447845_FJ663463	589	65474	227262	83366	321146	277542	77162	77162
[truncated: 24,314 more rows]
